# Supplementary material for: De novo assembly and next-generation sequencing to analyse full-length gene variants from codon-barcoded libraries
Source: Nat Commun. 2015 Sep 21;6:8351. doi: 10.1038/ncomms9351 (PMC4595759; doi:10.1038/ncomms9351)
Supplement: Supplementary Data 2 — Sanger-validated sequences [file ncomms9351-s3.xlsx]

## Sheet: Npu-intein
>intein-1
TGTCTTTCATATGAGACTGAGATCCTGACGGTCGAATACGGGCTGCTGCCGATCGGGAAAATCGTGGAGAAGCGCATTGAATGCACTGTGTACTCGGTGGATAATAACGGGAACATTTATACGCAACCTGTGGCTCAGTGGCACGACCGGGGTGAGCAAGAAGTCTTTGAGTATTGCCTGGAGGATGGTTCCCTAATTCGTGCCACCAAAGACCACAAGTTCATGACCGTCGACGGACAAATGCTGCCAATTGACGAGATCTTCGAACGCGAACTTGACCTCATGCGAGTTGATAATCTGCCAAATATCAAAATTGCCACACGAAAGTATCTTGGCAAGCAAAACGTTTACGATATCGGTGTGGAACGAGACCATAACTTCGCCCTCAAAAATGGCTTC…
>intein-2
TGCCTATCTTATGAGACAGAAATCCTCACGGTGGAGTATGGCCTGCTACCTATCGGAAAGATTGTCGAGAAGCGAATCGAGTGTACCGTCTACTCAGTAGACAACAATGGCAATATTTATACGCAGCCTGTTGCGCAGTGGCATGACCGCGGTGAGCAGGAAGTGTTCGAGTATTGCCTAGAGGATGGCTCCCTCATCCGAGCCACCAAAGATCATAAATTTATGACAGTGGACGGCCAAATGCTACCTATCGATGAAATCTTCGAACGTGAGCTTGACCTGATGCGCGTCGACAACCTTCCTAATATCAAGATTGCCACACGAAAGTATCTGGGCAAGCAGAACGTTTACGATATTGGTGTCGAACGGGATCACAATTTTGCACTCAAAAATGGTTTT…
>intein-3
TGCCTATCCTACGAGACGGAAATTCTTACTGTAGAATACGGGCTGCTCCCTATTGGCAAGATCGTTGAGAAGCGGATTGAGTGTACAGTGTACTCGGTTGACAATAATGGAAACATTTATACTCAGCCGGTAGCGCAATGGCACGATCGAGGGGAACAAGAAGTGTTTGAATACTGCCTGGAAGACGGCTCCCTGATCCGCGCTACGAAGGATCATAAATTCATGACAGTAGACGGCCAATGCTCCCGATCGATGAAATCTTCGAACGGGAACTGGATCTCATGCGCGTCGACAACCTGCCCAATATCAAGATCGCTACCCGCAAGTACCTCGGCAAGCAAAATGTCTATGACATTGGCGTAGAACGAGACCATAATTTCGCTCTCAAAAACGGCTTTA…
>intein-4
TGTCTATCGTACGAAACGGAGATTCTGACGGTGGAGTATGGGCTCCTACCTATCGGGAAAATCGTGGAAAAGCGGATCGAGTGTACAGTGTACTCAGTGGATAATAATGGAAACATCTACACTCAGCCGGTAGCGCAGTGGCACGATCGGGGAGGGCAAGAAGTCTTCGAGTACTGCCTAGAGGATGGTTCCCTGATTCGCGCGACCAAAGACCATAAATTCATGACGGTAGACGGACAAATGCTCCCTATTGATGAAATTTTTGAGCGGGAGCTTGACCTAATGCGCGTGGATAACCTACCCAACATTAAAATTGCCACCCGAAAGTACCTTGGAAAACAAAATGTGTAGACATCGGAGTCGAGCGCGACCATAACTTTGCCCTTAAGAATGGTTTCA…
>intein-5
TGTCTGTCGTATGAGACTGAGATTCTAACAGTCGAGTACGGCCTACTGCCTATCGGCAAAATTGTGGAAAAGCGGATTGAGTGTACTGTGTACTCGGTAGACAACAACGGCAATATCTACACACAGCCTGTCGCACAATGGCATGACCGGGGTGAACAGGAAGTATTTGAATACTGCCTAGAGGATGGTTCCCTCATCCGGGCAACAAAGGACCACAAGTTCATGACGGTTGATGGGCAAATGCTTCCGATCGACGAGATCTTTGAGCGCGAGCTCGACCTCATGCGCGTGGACAACCTCCCCAACATCAAAATTGCAACTCGAAAGTACCTTGGCAAACAAAACGTATATGATATCGGGGTCGAACGAGATCACAATTTTGCGCTAAAAAACGGATTC…
>intein-6
TGTCTGTCTTACGAAACTGAGATCCTGACTGTCGAGTACGGACTGCTGCCTATCGGAAAGATCGTGGAAAAGCGTATTGAATGCACCGTGTATTCGGTCGACAACAACGGCAATATCTACACGCAGCCGGTGGCCCAGTGGCATGACCGGGGCGAACAGGAAGTGTTTGAGTACTGCCTCGAGGATGGATCTCTCATTCGAGCTACTAAGGATCATAAATTCATGACCGTTGACGGCCAAATGCTCCCTATTGACGAAATCTTCGAGCGCGAACTAGATCTTATGCGCGTTGATAACCTTCCCAATATTAAAATCGCTACCCGTAAGTATCTTGGAAAACAGAATGTATATGACATTGGCGTAGAACGTGACCACAATTTTGCACTTAAAATGGTTTTA…
>intein-7
TGTCTATCATATGAGACAGAGATTCTAACAGTAGAGTACGGACTCCTGCCTATTGGAAAGATTGTAGAAAAACGCATCGAGTGTACCGTATACTCGGTAGACAACAATGGAAACATCTATACCCAGCCAGTGGCTCAGTGGCACGACCGAGGCGAGCAGGAGGTCTTCGAGTACTGCCTCGAAGACGGCTCACTAATCCGCGCTACTAAAGATCATAAATTCATGACCGTTGATGGGCAGATGCTCCCGATCGATGAGATTTTTGAACGCGAACTCGACCTTATGCGAGTTGACAACCTACCTAACATTAAAATTGCTACTCGCAAGTACCTGGGTAAACAAAACGTGTACGACATTGGGGTCGAGCGAGACCATAACTTTGCCCTTAAAAACGGGTTC…
>intein-8
TGCCTCTCCTACGAGACGGAAATCCTAACAGTGGAGTATGGGCTCCTGCCCATTGGCAAAATCGTGGAGAAGCGAATCGAGTGTACTGTTTATTCCGTGGATAACAACGGGAACATCTATACCCAACCAGTGGCGCAATGGCACGACCGCGGCGAGCAGGAGGTCTTCGAGTATTGTCTGGAGGATGGGTCACTCATTCGAGCTACAAAGGATCATAAGTTTATGACCGTCGATGGTCAGATGCTACCGATCGACGAGATTTTTGAGCGTGAACTAGATCTGATGCGAGTTGATAATCTCCCTAATATCAAGATTGCAACCCGGAAATACCTTGGCAAGCAAAATGTATACGATATCGGGGTCGAACGCGACCACAATTTTGCACTAAAAAATGGTTTC…
>intein-9
TGCCTTTCGTACGAAACCGAGATTCTTACAGTTGAGTATGGTCTTCTACCGATCGGGAAAATCGTTGAAAAACGAATCGAATGTACGGTGTACTCAGTTGATAACAATGGTAACATCTACACGCAACCAGTCGCGCAATGGCATGATCGAGGCAAGCAGGAGGTCTTTGAATACTGTCTTGAAGACGGGTCTCTGATCCGCGCGACCAAAGATCATAAATTTATGACAGTGGATGGTCAGATGCTTACCATTGATGAAATCTTTGAGCGCGAACTCGACCTCATGCGCGTGGACAACCTGCCCAATATCAAAATCGCCACTCGGAGATACCTCGGAAAACAGAACGTTTACGACATCGGCGTTGAGCGCGATCACAACTTCGCCCTCAAAAACGGATTC…
>intein-10
TGTCTGTCTTACGAGACTGAGATTCTAACTGTGGAATATGGTCTGCTACCGATTGGTAAAATTGTCGAAAAACGGATCGAGTGTACAGTGTATTCTGTTGACAACAATGGAAACATTTATACCCAGCCAGTAGCACAATGGCACGATCGGGGAGAGCAAGAAGTATTTGAATATTGCCTGGAAGACGGGTCGCTGATTCGTGCTACCAAAGACCATAAGTTTATGACTGTGGACGGTCAAATGCTACCCATTGACGAGATTTTCGAGCGCGAACTTGACCTGATGCGGGTGGATAATCTCCCAAATATCAAAATCGCGACCCGGAAATATCTCGGAAAGCAGAATGTCTATGATATCGGTGTGGAACGTGATCATAATTTTGCCCTTAAAAATGGTTTC…
>intein-11
TGCCTTTCTTACGAAACCGAGATTCTAACTGTCGAGTACGGGCTGCTGCCGATTGGGAAGATCGTGGAAAAGCGCATTGAATGTACCGTGTATTCGGTTGATAACAATGGCAACATCTACACTCAGCCAGTCGCGCAGTGGCATGATCGGGGAGAACAGGAAGTGTTCGAGTACTGTCTAGAAGACGGTTCTCTTATCCGGGCTACGAAAGATCACAAATTTATGACTGTGGACGGCCAGATGCTACCCATTGACGAGATTTTTGAGCGGGAACTCGACCTCATGCGCGTAGATAACCTCCCGAACATCAAGATCGCAACACGTAAATACCTAGGGAAACAGAACGTATACGACATTGGAGTGGAACGAGACCATAATTTCGCGCTCAAAAACGGCTTC…
>intein-12
TGCCTATCATACGAGACCGAAATTCTTACTGTGGAATATGGGCTCCTTCCGATCGGTAAGATCGTGGAGAAGCGGATTGAATGCACGGTATATTCCGTCGATAATAACGGTAACATTTACACTCAACCAGTCGCCCAATGGCATGACCGAGGTGAACAAGAGGTGTTCGAGTATTGTCTTGAAGATGGCTCCCTAATCCGTGCAACTTAAGATCACAAATTTATGACTGTGGACGGACAGATGCTACCTATCGATGAGATCTTTGAGCGCGAACTTGACCTGATGCGGGTGGATAATCTACCTAATATTAAGATCGCCACCCGCAAATATCTAGGAAAACAAAATGTATACGACATCGGCGTTGAACGTGACCACAATTTTGCCCTTAAAAATGGATTT…
>intein-13
TGTCTATCTTATGAGACTGAAATCCTAACTGTAGAATACGGACTGCTTCCGATTGGTAAAATTGTTGAGAAACGCATCGAGTGCACGGTTTACTCAGTCGATAACAACGGCAACATTTACACGCAGCCGGTTGCTCAGTGGCATGATCGCGGTGAGCAAGAAGTCTTTGAATATTGTCTTGAGGACGGCTCACTCATTCGGGCGACAAAAGATCATAAGTTTATGACGGTGGATGGCCAAATGCTGCCTATTGACGAGATTTTTGAGCGCGAGCTGGACCTCATGCGTGTGGATAATCTGCCGAACATTAAGATTGCGACCCGGAAATACCTTGGAAAACAGAACGTTTACGATATTGGTGTTGAGGCGACCATAATTTTGCGCTGAAGAACGGTTTTA…
>intein-14
TGCCTTTCCTACGAAACCGAAATTCTTACGGTAGAGTACGGGCTTCTGCCGATCGGTAAAATTGTTGAAAAGCGCATCGAATGCACGTCTACTCCGTGGACAATAATGGCAATATCTACACTCAGCCGGTAGCTCAATGGCACGACCGAGGCGAACAAGAAGTGTTCGAATACTGTCTAGAAGACGGATCCCTAATTCGCGCTACTAAGGACCATAAATTTATGACGGTAGATGGCCAAATGCTACCCATTGACGAAATCTTTGAACGCGAACTCGACCTCATGCGCGTCGACAATCTACCTAACATCAAAATCGCCACCCGTAAATACCTCGGCAAGCAAAACGTTTACGACATTGGCGTAGAGCGAGATCACAACTTCGCCCTCAAAAATGGCTTTA…
>intein-15
TGTCTTTCATACGAAACCGAGATTCTAACCGTTAAGTATGGGCTACTTCCAATTGGGAAAATCGTCGAAAAACGTATTGAATGTACAGTTTATTCAGTCGACAATAACGGGAACATTTACACGCAGCCGGTAGCTCAATGGCACGCCGTGGGGAACAAGAGGTGTTTGAGTACTGCCTTGAAGATGGCTCTCTTATCCGCGCCACTAAGGATCACAAGTTTATGACTGTGGATGGACAGATGCTGCATATTGACGAGATCTTCGAACGGGAGCTTGACCTAATGCGCGTCGACAACCTCCCGAATATTAAAATCGCTACGCGGAAGTATCTCGGAAGCAAAATGTTTATGATATCGGTGTCGAGCGCGACCACAATTTCGCGCTCAAAAATGGGTTTAT…
>intein-16
CTAACGGTGGAATATGGTCTACTTCCTATCGGTAAGATTGTTGAGAAGCGGATTGAGTGCACGGTTTACTCCGTCGATAATAATGGGAATATCTATACACAGCCGGTTGCGCAGTGGCATGATCGGGGAGAGCAAGAGGTATTTGAGTATTGCCTTGAAGATGGTTCACTAATTCGAGCGACTAAAGACCATAAATTTATGACGGTAGATGGACAAATGCTACCTATCGACGAGATCTTCGAGCGCGAGCTAGATCTTATGCGCGTAGACAACCTGCCCAACATCAAAATTGCCACCCGGAAGTACCTCGGGAAGCAGAACGTCTATGACATCGGAGTTGAACGGGATCATAACTTCGCACTCAAAAACGGGTTCATCGCCTCAAAT
>intein-17
TGTCTTTCTTACGAGACGGAAATCCTTACAGTTGAATATGGGCTTCTGCCTATTGGTAAAATTGTTGAGAAGCGGATCGAGTGTACCGTCTACTCCGTGGACAACAATGGTAACATCTACACCCAGCCCGTAGCCCAATGGCACGACCGTGGCGAACAGGAAGTGTTCGAATACTGCCTGGAGGACGGCTCCCTGATCCGGGCGACGAAGGACACAAATTTATGACGGTAGACGGCCAAATGCTACCTATTGATGAGATCTTTGAACGCGAACTTGACCTCATGCGCGTCGATAACCTGCCAAATATCAAAATCGCCACTCGTAAGTACCTAGGTAAACAGAACGTCTACGATATCGGCGTCGAGCGCGACCATAACTTTGCCCTCAAAAACGGATTTA…
>intein-18
TGTCTTTCTTATGAAACTGAAATCCTCACGGTAGAGTACGGTCTTCTACCCATTGGGAAGATCGTCGAAAAGCGGATCGAATGCACGGTCTACTCGGTGGACAACAATGGCAATATTTACACCCAGCCCGTTGCCCAATGGCACGATCGAGGCGAACAAGAGGTTTTTGAGTATTGCCTTGAGGACGGGTCGCTCATCCGCGCAACGAAGGATCACAAATATATGACGGTGGATGGACAGATGCTTCCCATCGATGAAACCTTCGAGCGCGAGCTCGACCTTATGCGGGTCGACAATCTACCGAATATCAAAATCGCCACCCGTAAATATCTCGGCAAGCAGAATGTTTACGACATTGGCGTAGAGCGCGATCACAACTTCGCCCTCAAGAATGGCTTT…
>intein-19
TGTCTGTCTTATGAAACCGAGATTCTGACAGTTGAATACGGACTTCTTCCCATCGGGAAAATTGTAGAAAAACGTATTGAATGCACTGTCTATTCTGTCGATAATAACGGGAATATCTATACTCAGCCAGTCGCACAATGGCATGACCGGGGTGAACAGGAAGTTTTTGAGTACTGCCTCGAAGACGGGTCGCTAATTCGAGCCACGAAGGACCACAAGTTTATGACCGTAGATGGGCAGATGCTGCCCATTGATGAGTTTTTGAGCGAGAGCTGGACCTAATGCGTGTTGACAATCTCCCGAATATTAAAATTGCCACTCGTAAATATCTCGGGAAGCAGAATGTCTATGACATTGGCGTCAAGCGGGACCACAATTTTGCACTCAAAAATGGCTTCA…
>intein-20
TGCCTTTCGTATGAAACGGAGATTCTTACTGTGGAGTATGGGCTCCTGCCGATTGGTAAAATTGTAGAGAAACGTATTGAATGCACTGTGTATTCGGTGGACAACAACGGGAATATCTACACGCAGCCCGTGGCCCAGTGGCACGATCGGGGCGAACAGGAGGTCTTTGAGTATTGTCTGGAGGACGGATCACTGATTCGGGCGACAAAAGACCATAAATTCATGACGGTAGACGGACAGATGCTGCCTATTGACGAAATTTTCGAGCGCGAACTAGACCTCATGCGCGTTGACAACCTCCCCAACATTAAAATCGCGACCCGAAAGTACCTAGGCAAGCAAAATGTCTATGATATCGGAGTAGAACGAGACCATAACTTTGCCCTCAAGAACGGGTTT…
>intein-21
TGTCTGTCTTATGAGACAGAGATTCTTACAGTGGAGTATGTTGCTTCCAATTGGTAAAATTGTTGAGAAACGTATTGAATGTACTGTATACTCGGTTGATAATAACGGAAACATTTATACTCAGCCGGTGGCCCAATGGCACGACCGGGGCGAACAGGAAGTATTCGAATACTGTCTTGAGGACGGCTCTCTCATCCGGGCCACCAAAGACCACAAGTTCATGACAGTAGATGGCCAAATGCTGCCGATTGACGAGATTTTCGAGCGCGAGCTGGACCTTATGCGCGTGGACAACCTTCCGAACATCAAAATTGCAACCCGAAAATACCTCGGAAAACAAAACGTATATGATATTGGCGTAGAACGGGACCATAACTTCGCACTCAAGAATGGCTTCAT…
>intein-22
TGCCTGTCATATGAGACAGAGATTCTGACCGTCGAGTATGGCCTACTCCCCATCGGGAAAATTGTCGAGAAGCGCATCGAATGTACCGTCTATTCGGTTGATAACAACGGGAACATTTACACCCAACCTGTGGCGCAGTGGCACGACCGAGGCGAACAGGAAGTGTTTGAGTATTGTCTGGAAGACGGGTCTCTGATCCGAGCCACAAAAGATCACAAATTCATGACTGTCGACGGCCAAATGCTCCCCATCGACGAAATTTTTGAGCGTGAACTAGACCTTATGCGCGTGGACAACCCCCCAGCCTCAAAT
>intein-23
TGCCTGTCATATGAGACCGAGATCCTAACTGTAGAGTATGGCCTGCTTCCTATCGGCAAGATTGTCGAGAAACGAATCGAGTGTACGGTTTACTCGGTTGACAATAACGGAAACATCTATACGCAGCCGGTGGCACAGTGGCACGACCGCGGCGAGCAGGAAGTGTTCGAGTATTGTCTGGAAGATGGGTCTCTGATCCGAGCCACGAAAGATCATAAATTTATGACGGTTGACGGGCAAATGCTTCCAATTGATGAAATCTTTGAGCGCGAGCTGGATCTCATGCGAGTTGACAACCTACCCAACATTAAGATCGCGACCCGTAAATATCTTGGTAAACAAAACGTCTACGACATCGGCGTAGAACGCGATCACAATTTTGCACTGAAAAATGGGTTT…
>intein-24
TGTCTATCATACGAAACTGAAATTCTAACAGTGGAGTATGGACTCCTTCCTATCGGCAAAATTGCAGAAAAACGAATTGAGTGTACGGTGTACTCCGTCGATAATAACGGGAACATCTACACGCAACCGGTGGCGCAATGGCACGACCGGGGAGAACAGGAGGTTTTCGAATACTGCCTAGAAGACGGCTCGCTCATTCGGGCAACTAAGGACCACAAGTTCATGACGGTGGATGGTCAGATGCTGCCTATCGATGAGATTTTTGATCGAGAACTCGATCTCATGCGTGTCGACAACCTCCCCAACATCAAGATCGCCACCCGTAAGTACCTCGGAAAGCAAAACGTATACGACATCGGCGTCGAACGAGATCACAATTTCGCCCTAAAGAACGGCTTT…
>intein-25
TGCCTTTCGTACGAGACGGAGATCCTCACTGTGGATATGGCCTTCTGCCGATCGGTAAGATCGTAGAAAAACGTATCGAATGCTACGCAACCGGTTGCCCAATGGCACGATCGAGGCGAGCAAGAAGTCTTTGAATATTGCCTCGAGGACGGTTCGCTAATTCGGGCTACCAAGGATCACAAGTTTATGACCGTGGATGGCCAGATGCTACCTATTGATGAAATCTTCGAACGCGAGCTCGACCTGATGCGCGTAGACAACCTTCCCAACATTAAAATCGCTACACGAAAATACCTCGGCAAACAAACGTCTATGACATCGGAGTGGAGCGTGATCACAACTTCGCCCTCAAGAACGGTTTCATCGCATCTAAT
>intein-26
TGTCTCTCTTATGAGACGGAAATTCTAACTGTTGAGTACGGTCTCCTACCAATCGGGAAGATCGTCGAGAAACGGATCGAATGCACAGTATACTCAGTGGATAATAATGGGAATATCTACACACAACCGGTGGCACAGTGGCACGACCGGGGAGAACAGGAGGTTTTTGAATATTGTCTTGAAGATGGTTCTCTAATTCGTGCGACGAAAGACCATAAATTCATGACAGTAGACGGCCAAATGCTTCCAATCGATGAAATCTTCGAGCGAGAACTCGACCTCATGTGCGTCGACAACCTTCCTAACATCAAGATTGCTACGCGCAAATACCTTGGAAAGCAGAACGTCTATGATATTGGTGTGGAGCGAGATCATAATTTCGCTCTAAAGAACGGCTTC…
>intein-27
TGTCTTTCTTATGAAACGGAGATCCTCACGGTGGAGTATGGCCTGCTTCCGATCGGTAAAATTGTAGAGAAACGAATTGAGTGCACGGTGTACTCTGTTGATAATAATGGGAACATCTATACGCAGCCTGTTGCGCAGTGGCATGATCGGGGAGAGCAAGAAGTTTTTGAGAACTGCCTGGAAGACGGTTCACTGATTCGCGCTACTAAAGACCACAAATTTATGACCGTTGACGGTCAGATGCTGCCTATTGATGAGATCTTTGAGCGCGAACTCGATCTCATGCGCGTCGACAACCTTCCCAACATTAAGATCGCGACCCGTAAGTACCTGAGGAAGCAGAACGTTTATGACATTGGCGTCGAGCGCGACCATAATTTCGCTCTCAAGAACGGCTTC…
>intein-28
TGTCTTTCATACGAGACCGAGATTCTCACAGTGGAGTATGGGCTCCTGCCCATCGGTAAAATCGTTGAGAAGCGTATCGAGTGCACCGTGTATTCGGTAGATAATAACGGTAATATTTACACGCAGCCGGTGGCGCAGTGGCATGACCGAGGCGAGCAGGAAGTTTTTGAGTATTGTCTAGAGGACGGCTCGCTGATTCGCGCGACTAAGGACCATAAGTTCATGACGGTCGATGGACAGATGCTGCCCATCGACGAGATTTTCGAGCGGGAGCTAGACCTAATGCGCGTCGACAACCTTCCCAATATTAAAATCGCCACACGCAAATACCTCGGCAAGCAGAATGTGTACGACATTGGAGTTGAGCGCGATCACAACTTCGCTCTTAAGAACGGATTC…
>intein-29
TGCCTCTCATATGAGGCCGAGATCCTCACCGTCGAATATGGGCTACTGCCAATCGGTAAGATTGTCGAGAAGCGTATCGAGTGCACGGTATATTCGGTGGATAATAACGGGAATATTTATACGCAGCCTGTTGCACAGTGGCACGACCGGGGTGAACAAGAAGTTTTTGAATACTGTCTAGAAGACGGATCACTAATTCGCGCGACAAAAGATCATAAGTTTATGACGGTAGATGGACAAATGCTTCCAATTGACGAAATCTTTGAGCGGGAGCTGGACCTCATGCGCGTAGACAACCTCCCAAATATCAAGATTGCTACCCGTAAATATCTAGGCAAACAGAATGTCTACGACATCGGGGTAGAGCGAGACCACAACTTTGCGCTTAAGAACGGATTT…
>intein-30
TGCCTGTCTTATGAAACGGAGATCCTAACTGTTGAGTACGGGCTGCTTCCGATTGGCAAAATTGTTGAAAAGCGGATCGAATGCACTGTATATTCGGTGGATAACAACGGTAATATTTACACGCAGCCGGTTGCGCAGTGGCATGACCGGGGGGAACAAGAAGTTTTTGAGTACTGCCTCGAAGACGGATCGCTCATTCGAGCGACAAAAGACCATAAGTTTATGACCGTCGACGGCCAGATGCTCCCAATTGATGAAATCTTTGAACGGGAGCTGGACCTCATGCGGGTAGACAACCTGCCGAATATTAAGATTACGCCGCGTAAGTATCTGGGGAAGCAGAACGTGTACGACATTGGGGTTGAACGGGACCACAACTTCGCCCTGAAAAACGGCTTC…
>intein-31
TGCCTATCATATGAGACCGAGATTCTTACCGTGGAATATGGACTTCTTCCCAATTGGTAAGATCGTAGAAAAGCGTATTGAGTGTACCGTGTACTCCGTCGACAACAATGGCAACATCTACACCCAACCGGTCGCCCAATGGCACGACCGCGGCGAACAGGAAGTGTTTGAATATTGTCTGGAAGATGGGTCTCTCATTCGGGCGACCAAGGACCATAAATTTATGACGGTGGACGGACAAATGCTGCCGATCGATGAGATTTTCGAGCGCGAACTCGATCTGATGCGGGTGGATAATCTACCGAATATTAAGATCGCCACGCGAAAGTACCTCGGGAAGCAAAATGTATATGACATCGGAGTCGAACGTGATCACAACTTTGCCCTGAAAAATGGGTT…
>intein-32
TGTCTGTCGTATGAAACAGAGATTCTCACGGTTGAATACGGGCTCCTGCCTATCGGTAAAATCGTCGAAAAGCGCATCGAATGCACTGTCTATTCCGTCGACAACAACGGCAATATCTACACCCAGCCGGTCGCCCAATGGCATGACCGTGGTGAACAGGAAGTGTTCGAATATTGCCTTGAAGACGGATCGCTAATCCGCGCAACGAAAATCATAAATTTATGACAGTAGATGGGCAAATGCTCCCTATCGATGAAATTTTTGAGCGCGAGCTTGACCTAATGCGTGTCGACAACCTACCGAATATCAAAATCGCAACACGCAAATATCTGGGAAAGCAGAACGTTTACGACATCGGTGTGGAGCGTGACCACAACTTCGCACTCAAAAACGGATTTA…
>intein-33
TGTCTTTCGTATGAAACAGAGATTCTAACTGTTGAGTACGGCCTCCTGCCGATTGGTAAAATTGTTGAGAAACGCATTGAATGCACAGTGTATTCGGTGGATAACAACGGGAATATTTACACGCAACCTGTCGCGCAGTGGCACGATCGCAGAGAGCAGGAAGTGTTTGAGTATTGCCTCGAGGACGGTTCCCTCATCCGGGCAACTAAAGACCACAAATTCATGACAGTGGACGGCCAAATGCTGCCGATTGACGAGATCTTCGAACGGGAACTAGACCTCATGCGCGTGGACAATCTGCCAAACATCAAGATTGCTACCCGCAAGTACCTGGGGAAGCAAAACGTGTACGACATCGGTGTGGAACGCGACCACAACTTCGCTCTAAAAAATGGCTTC…
>intein-34
TGCCTCTCGTACGAGACCGAAATCCTTACGGTGGAGTATGGACTTCTACCAATTGGAAAAATTGTTGAGAAGCGCATCGAGTGCACAGTATACTCAGTCGACAACAACGGTAACATTTACATACAACCGGTAGCCCAATGGCATGATCGAGGTGAGCAGGAAGTATTCGAATACTGTCTGGAGGATGGTTCACTTATTCGAGCAACAAAGGACCACAAATTCATGACTGTCGATGGCCAAATGCTGCCTATTGATGAGATTTTCGAAGGCGAACTCGACCTCATGCGCGTAGACAACCTGCCGAATATTAAAATTGCCACCCGCAAGTACCTTGGCAAGCAGAATGTCTACGATATCGGCGTGGAACGAGACCATAACTTTGCACTCAAGAACGGCTTC…
>intein-35
TGCCTTTCGTACGAGACGGAAATTCTAACTGTAGAGTACGGTCTTCTTCCGATCGGGAAGAAAAACGCATCGAATGCACTGTGTATTCCGTTGATAATAATGGTAATATTTATACCCAACCAGTTGCCCAGTGGCACGATCGGGGAGAACAAGAAGTCTTCGAGTACTGCCTTGAAGATGGCTCACTGATTCGTGCCACTAAGGATCATAAATTTATGACAGTCGATGGTCAGATGCTCCCTATCGATGAAATTTTTGAGCGGGAACTCGATCTTATGCGCGTCGACAACCTCCCGAATATCAAAATTGCTACGCGAAAATATCTTGGCAAGCAGAATGTCTACGATATCGGCGTAGAGCGCGACCATAATTTTGCCCTAAAAAACGGGTTCATCGCCT…
>intein-36
TGTCTCTCCTATGAAACAGAAATCCTGACTGTTGAGTATGGCCTTCTTCCTATTGGTAAGATTGTAGAGAAACGTATCGAATGCACAGTGTATTCAGTGGACAATAATGGAAACATTTACACGCAACCCGTGGCACAGTGGCACGACCGGGGAGAACAGGAGGTATTTGAGTACTGTCTAGAGGACGGCTCTCTGATCCGGGCCACCAAAGATCATAAATTCATGACCGTTGATGGTCAAATGCTGCCCATCGATGAGATCTTCGAGCGCGAACTCGACCTTATGCGGGTGGACAATCTACCGAACATTAAGATTGCCACCCGCAAATACCTTGGCAAGCAAAACGTATATGATATTGGCGTCGAACGTGACCACAACTTCGCTCTAAAAAACGGATTT…
>intein-37
TGCCTTTCATACGAGACCGAGATCCTAACCGTTGAGTATGGACTACTACCGTTTGGTAAGATTGTGGAGAAGCGCATCGAATGCACCGTCTATTCGGTGGACAACAACGGCAATATCTATACTCAGCCAGTAGCCCAGTGGCATGACCGGGGAGAGCAGGAAGTTTTTGAATACTGTCTTGAAGACGGCTCGCTCATCCGGGCAACCAAGGACCACAAATTCATGACGGTTGATGGACAAATGCTCCCAATTGATGAAATCTTCGAGCGCGAACTAGACCTAATGCGGGTCGACAACCTCCCCAACATTAAGATCGCAACCCGGAAATACCTTGGTAAGCAAAACGTGTACGACATCGGCGTTGAGCGGGATCACAACTTCGCACTAAAGAATGGTTTT…
>intein-38
TGTCTCTCATATGAAACTGAGATTCTGACGGTGGAGTATGGACTGCTCCCAATCGGGAAAATTGTCGAGAAACGTATCGAGTGCACCGTCTACTCCGTGGACAACAACGGCAACATTTACACCCAGCCGGTAGCACAATGGCATGACCGGGGTGAACAAGAAGTCTTCGAGTATTGCCTCGAAGACGGCTCACTGATTCGCGCTACTAAAGACCACAAATTCATGACTGTCGACGGTCAAATGCTTCCCATCGACGAAATTTTCGAGCGCGAACTCGACCTAATGCGCGTAGATAATCTCCCCAACATCAAAATTGCCACCCGAAAATACCTAGGCAAACAAAATGTCTACGACATCGGTGTGGAGCGGGACCATAACTTCGCCCTCAAAAATGGGTTC…
>intein-39
TGCCTTTCGTATGAGACGGAGATCCTTACGGTGGAATACGGTCTACTACCTATTGGTAAAATCGTGGAGAAACGCATCGAGTGCACTGTGTATTCAGTGGATAACAACGGGAATATCTATACCCAACCCGTGGCGCAGTGGCATGATCGGGGTGAGCAGGAGGTCTTCGAATACTGCCTTGAGGACGGGTCACTGATCCGCGCAACCAAAGATCACAAGTTCATGACGGTTGACGGACAAATGCTGCCAATTGACGAAATCTTCGAGCGAGAACTCGACCTAATGCGGGTCGATAATCTCCCGAACATTAAAATCGCCACGCGCAAATACCTAGGTAAACAAAATGTCTACGACATTGGTGTTGAACGCGATCACAACTTTGCTCTAAAGAATGGCTTC…
>intein-40
TGTCTGTCATATGAAACCGAAATTCTGACGGTGGAATACGGGCTACTCCCAATTGGAAAGATCGTGGAGAAGCGGATTGAATGTACCGTGTATTCCGTAGACAACAACGGGAACATTTATACACAGCCAGTCGCCCAGTGGCACGACCGTGGCGAGCAGGGGGTGTTCGAGTACTGCCTCGAGGATGGCTCCCTAATCCGCACGACTAAGGATCACAGGTTTATGACGGTGGATGGGCAGATGCTACCGATCGATGAAATCTTCGAGCGGGAACTGGACCTCATGCGAGTCGACAATCTACCGAACATCAAGATCGCCACCCGCAAGTACCTCGGCAAGCAGAACGTTTATGACATCGGAGTCGAACGCGACCACAACTTCGCCCTCAAAAACGGATTC…
>intein-41
TGCCTGTCTTACGAAACAGAAATCCTTACCGTTGAATATGGGCTGCTGCCTGTTGGAAAAATTGTCGAAAAGCGGATTGAGTGCACGGTGTATTCGGTGGATAATAACGGTAACATCTATACACAGCCGGTGGCGCAGTGGCATGACGGGGGGAATAAGAAGTCTTCGAGTATTGCCTTGAAGACGGATCCCTCATTCGAGCAACGAAAGATCATAAATTTATGACAGTGGATGGGCAAATGCTTCCGATTGACGAAATCTTCGAACGTGAGCTCGACCTCATGCGCGTTGATAACCTTCCCAACATTAAGATTGCAACCCGCAAGTATCTTGGGAAACAAAACGTTTATGACATCGGAGTGGAACGAGACCACAACTTCGCTCTCAAGAACGGTTTCA…
>intein-42
TGCCTTTCTTACGAGACGGAAATCCTAACAGTTGAGTATGGACTACTGCCGATTGGTAAAATCGTGGAGAAACGAATTGAGTGTACAGTGTACTCGGTGGATAATAACGGAAATATCTACACACAGCCGGTGGCGCAATGGCATGACCGTGGGGAGCAAGAAGTCTTTGAATATTGTCTGGAGGACGGATCACTGATCCGGGCGACTAAGGATCACAAATTCATGACAGTAGACGGTCAGATGCTCCCTATCGATGAAATTTTTGAGCGCGAGCTGGACCTCATGCGCGTCGATAACCTCCCCAACATCAAGATCGCCACCCGCAAGTACCTAGGGAAACAAAATGTCTACGACATCGGCGTCGAACGGGATCACAACTTTGCCCTCAAAAACGGTTTT…
>intein-43
TGCCTGTCGTACGAAACTGAGATCCTCACAGTAGAGTACGGGCTACTTCCTATTGGGAAGATCGTGGAGAAGCGGATCGAGTGTACCGTGTATTCGGTTGACAACAATGGCAATATTTATACTCAGCCCGTAGCACAGTGGCACGACCGCGGCGAGCAGGAAGTGTTCGAATATTGTCTGGAAGATGGGTCGCTTATTCGTGCTACTAAGGATCATAAGTTTATGACGGTAGACGGTCAAATGCTTCCTATTGATGAGATTTTTGAGCGGGAACTAGACCTCATGCGGGTAGACAACCTGCCCAATATCAAAATCGCCACTCGGAAGTACCTTGGGAAGCAGAACGTCTATGACATTGGCGTCGAGCGAGATCATAATTTTGCACTAAAAAACGGGTTC…
>intein-44
TGCCTATCATATGAAACGGAAATTCTGACTGTTGAGTATGGGCTCCTCCCAATTGGAAAAATTGTCGAGAAGCGGATCGAGTGCACGGTTTACTCTGTGGATAATAATGGGAATATTTACACGCAGCCGGTTGCCCAGTGGCACGATCGGGGAGAGCAAGAGGTCTTCGAATACTGCCTCGAAGACGGCTCCCTTATTCGCGCCACGAAAGATCACAAATTCATGACGGTGGATGGACAAATGCTCCCGATTGATGAAATCTTTGAGCGCGAACTCGACCTCATGCGCGTGGATAATCTGCCCAATATCAAGATCGCCACGCGTAAATACCTGGGGAAGCAGAATGTATATGACATCGGTGTCGAACGGGATCACAACTTCGCTCTAAAGAACGGATTT…
>intein-45
TGCCTATCATATGAGACTGAGATTCTCACTGTTGAATATGGGCTACTTCCGATTGGTAAGATTGTGGAGAAGCGGATTGAGTGTACTGTGTATTCGGTGGACAACAATGGGAACATTTATACGCAGCCGGTGGCGCAGTGGCATGACCGGGGAGAGCAAGAGGTATTCGAATATTATCTTGAAGACGGGTCCCTTATTCGCGCGACTAAAGATCATAAGTTTATGACAGTGGACGGCCAAATGCTACCAATCGATGAAATCTTCGAGCGGGAGCTCGACCTCATGCGGGTGGATAATCTGCCGAACATTAAGATTGCTACCCGGAAATATCTAGGTAAGCAAAATGTATACGACATTGGTGTAGAACGTGATCATAACTTCGCACTGAAAAACGGCTTT…
>intein-46
TGCCTATCATATGAAACGGAAATTCTGACTGTTGAGTATGGGCTCCTCCCAATTGGAAAAATTGTCGAGAAGCGGATCGAGTGCACGGTTTACTCTGTGGATAATAATGGGAATATTTACACGCAGCCGGTTGCCCAGTGGCACGATCGGGGAGAGCAAGAGGTCTTCGAATACTGCCTCGAAGACGGCTCCCTTATTCGCGCCACGAAAGATCACAAATTCATGACGGTGGATGGCCAAATGCTCCCGATTGATGAAATCTTTGAGCGCGAACTCGACCTCATGCGCGTGGATAATCTGCCCAATATCAAGATCGCCACGCGTAAATACCTGGGGAAGCAGAATGTATATGACATCGGTGTCGAACGGGATCACAACTTCGCCCTAAAGAACGGATTT…
>intein-47
TGTCTGTCGTATGAGACAGAAATCCTTACGGTGGAGTACGGCCTGCTTCCGATTGGAAAGATCGTCGAAAAGCGCATCGAATGCACCGTCTACTCAGTCGACAACAATGGCAACATCTACACCCAACCCGTCGCCCAATGGCATGACCGCGGCGAGCAAGAGGTCTTTGAATACTGCCTCGAAGATGGGTCGCTTATTCGAGCCACCAAGGATCACAAATTCATGACTGTGGACGGGCAAATGCTTCCCATTGATGAAATTTTCGAACGTGAGCTTGATTTATGCGCGTGGATAACCTACCGAACATTAAGATTGCCACCCGTAAGTACCTTGGTAAACAAAATGTATATGACATCGGTGTGGAACGTGATCACAACTTTGCTCTGAAGAACGGTTTCA…
>intein-48
TGTCTTTCGTACGAAACGGAAATTCTGACTGTAGAATATGGACTACTTCCAATCGGCAAAATCGTTGAGAAGCGCATCGAGTGCACCGTCTACTCCGTCGACAACAACGGCAACATCTACACCCAGCCCGTTGCCCAATGGCACGACCGTGGCGAGCAAGAAGTTTTTGAGTACTGTCTGGAGGATGGGTCTCTGATTCGCGCGACTAAGGATCACAAATTTATGACTGTCGATGGGCAGATGCTACCGATCGACGAAATTTTTGAGCGGGAGCTAGATCTAATGCGGGTGGACAACCTGCCGAACATTAAGATCGCCACGCATAAGTATCTGGGTAAGCAAAATGTGTACGACATTGGCGTGGAGCGCGACCACAATTTTGCACTGAAGAACGGGTTC…
>intein-49
TGTCTGTCCTATGAAACGGAAATTCTGACGGTAGAGTACGGGCTGCTTCCGATTGGGAAAATCGTTGAGAAGCGTATCGAATGTACTGTTTATTCTGTGGACAACAACGGGAACATCTACACTCAACCGGTAGCACAGTGGCACGATCGAGGCGAACAGGAAGTCTTCGAATATTGACTCGAAGATGGTTCACTAATTCGGGCAACTAAGGACCATAAGTTTATGACAGTGGATGGGCAAATGCTCCCTATTGATGAGATCTTTGAACGTGAGCTGGACCTAATGCGGGTCGATAACCTGCCGAATATCAAAATCGCAACCCGCAAATACCTAGGAAAACAAAACGTATACGATATCGGCGTAGAGCGCGATCACAACTTTGCACTAAAGAACGGCTTC…
>intein-50
TGTCTCTCCTATGAGACGGAGATCCTTACAGTCGAATACGGGCTGCTCCCGATCGGGAAAATCGTGGAAAAACGCATTGAATGCACCGTATATTCGGTGGACAATAACGGGAATATCTACACCCAACCCGTTGCCCAGTGGCACGATCGCGGCGAACAAGAAGTTTTTGAATACTGTCTAGAAGACGGCTCACTTATCCGTGCCACCAAAGATCATAAATTCATGACAGTCGACGGCCAAATGCTACCTATCGATGAGATCTTCGAACGTGAACTGGACCTAATGCGCGTCGACAACCTTCCGAACATTAAGATCGCTACACGCAAATACCTCGGCAAGCAGAACGTATACGACATCGGAGTGGAACGCGATCATAACTTTGCCCTCAAAAACGGATTT…
>intein-51
TGTCTATCCTATGAGACCGAAATTCTCACGGTAGAATATGGGCTGCTGCCGATCGGAAAGATTGTGGAAAAGCGTATCGAATGTACGGTTTATTCCGTGGACAATAACGGTAATATCTACACGCAGCCTGTGGCACAGTGGCATGACCGGGGGGAGCAAGAAGTCTTTGAGTACTGTCTTGAAGACGGTTCACTCATCCGAGCTACAAAACAAATTCATGACAGTCGACGGTCAGATGCTCCCCATTGATGAAATCTTCGAGCGCGAACTCGACCTCATGCGCGTCGACAATCTTCCTAATATCAAAATTGCCACTCGCAAGTATCTGTCTACGATATCGGAGTTGAACGCGACCATAATTTCGCCCTCAAAAATGGTTTTATTGCGTCTAAT
>intein-52
TGCCTTTCCTACGAGACGGAGATCCTTACGGTCGAGTATGGGCTGCTACCGATTGGGAAGATTGTGGAGAAGCGTATTGAGTGCACCGTTTATTCCGTCGACAACAACGGTAACCATCTATACTCAACCAGTCGCACAATGGCACGACCGCGGCGAACAAGAAGTGTTTGAGTACTGCCTAGAAGACGGGTCGCTCATTCGTGCAACAAAAGATCACAAGTTTATGACGGTTGACGGGCAGATGCTTCCTATTGATGAAATCTTTGAGCGCGAACTCGACCTCATGCGCGTCGACAACCTACCCAACATCAAGATCGCCACACGAAAATACCTGGGTAAGCAAAACGTATACGACATTGGTGTCGAACGCGACCATAACTTCGCTCTGAAGAATGGATT…
>intein-53
TGCCTATCCTATGAAACCGAAATTCTCACCGTAGAGTATGGACTCCTCCCTATTGGTAAAATTGTTGAGAAACGCATCGAATGCACTGTCTACTCGGTGGACAACAATGGCAACATCTATACTCAACCCGTAGCTCAGTGGCACGACCGGGGCGAACAGGAGGTCTTCGAATACTGCCTTGAGGACGGATCTCTAATCCGTGCCACAAAAGATCACAAATTTATGACGGTAGATGGTCAGATGCTGCCTATCGATGAAATTTTTGAACGAGAACTAGATCTTATGCGCGTGGATAACCTACCCAATATTAAGATTGCCACACGAAAATATCTCGGCAAGCAAAACGTCTATGACATGGTGTAGAACGAGATCATAACTTCGCCCTCAAAAATGGATTCA…
>intein-54
TGTCTGTCGTACGAGACAGAGATCCTGACAGTAGAGTATGGCCTCCTACCGATCGGTAAGATCGTGGAGAAGCGCATCGAATGCACTGTCTACTCCGTGGACAACAACGGCAACATCTACACCCAACCAGTCGCCCAATGGCACGACCGGGGGGAACAAGAAGTCTTCGAGTATTGCCTAGAAGACGGTTCGCTTATTCGGGCGACAAAAGACCACAAATTTATGACGGTTGATGGTCAGATGCTGCCGATCGACGAAATTTTCGAGCGGGAACTTGATCTGATGCGCGTAGATAACCTTCCAAAATATCAAAATTGCGACGCGTAAATACCTCGGCAAGCAGAATGTCTACGATATCGGCGTCGAGCGCGATCACAATTTCGCGCTTAAGAATGGATT…
>intein-55
TGCCTATCTTATGAGACGGAGATCCTTACGGTAGAATACGGGCTACTTCCAATTGGCAAGATTGTTGAGAAACGGATCGAATGCACTGTGTATTCCGTTGACAATAATGGAAATATCTATACCCAGCCAGTCGCTCAATGGCATGATCGTGGAGAACAAGAGGTGTTCGAATACTGCCTTGAAGACGGATCACTCATCCGAGCCACCAAAGATCACAAATTCATGACGGTCGACGGTCAAATGCTTCCTATTGACGAGATCTTTGAGCGCGAACTCGACCTCATGCGCGTCGATAACCTCCCCAACATCAAAATCGCAACGCGGAAATACCTTGGCAAGCAGAACGTCTATGATATTGGAGTCGAGCGTGATCACAACTTTGCCCTTAAAAACGGTTTC…
>intein-56
TGCCTCTCGTACGAGACCGAAATTCTTACCGTAGAGTACGGGCCTGCTTCCCATTGGGAAGATCGTAGAGAAGCGTATTGAATGCACGGTCTATTCGGTAGACAATAACGGCAATATCTACACACAGCCGGTCGCTCAGTGGCATGATCGGGGCGAACAAGAAGTATTTGAATACTGCCTAGAAGATGGTTCCCTAATTCGGGCAACAAAAGACCATAAATTCATGACAGTTGATGGCCAGATGCTTCCCATCGATGAAATCTTCGAGCGCGAACTTGATCTCATGCGAGTTGACAATCTCCCCAACATCAAAATCGCAACCCGTAAATACCTCGGCAAACAAAATGTTTACGACATCGGCGTTGAACGTGACCACAATTTTGCTCTAAAAAATGGATT…
>intein-57
TGTCTATCATATGAGACGGAAATCCTCACCGTCGAATATGGGCTCCTCCCGATTGGAAAGATTGTAGAGAAGCGCATTGAGTGCACAGTCTACTCAGTAGATAACAACGGCAATATTTACACGCAGCCAGTGGCGCAATGGCACGATCGCGGGGAGCAGGAGGTCTTTGAGTACTGCCTAGAAGACGGATCCTCATTCGTGCTACGAAGGACCATAAATTCATGACTGTGGACGGACAAATGCTACCCATTGATGAAATCTTCGAACGGGAGCTCGACCTCATGCGAGTGGACAATCTGCCCAATATTAAAATTGCCACTCGCAAATACCTTGGGAAACAAAACGTGTACGATATTGGCGTCGAACGTGATCATAACTTCGCCCTCAAAAACGGATTTA…
>intein-58
TGTCTTTCCTACGAGACCGAGATTCTTACAGTGGAATATGGGCTGCTTCCAATTGGTAAGATTGTTGAAAAACGGATCGAGTGTACGGTTTACTCGGTGGATAATAATGGAAACATTTATACACAGCCTGTGGCGCAGTGGCATGACCGGGGTGAACAAGAAGTATTTGAATACTGCCTAGAAGATGGGTCGCTGATTCGAGCAACGAAGGATCATAAATTTATGACAGTAGATGGCCAAATGCTTCCCATCGATGAGATTTTCGAGCGCGAACTGGACCTGATGCGCGTCGACAACCTGCCCAATATCAAGATCGCCACCCGGAAGTACCTTGGCAAGCAAAACGTATACGACATTGGTGTAGAACGAGATCACAATTTCGCCCTCAAAAACGGCTTT…
>intein-59
TGCCTTTCCTATGAGACCGAGATCCTCACAGTAGAGTATGGGCTCCTTCCGATTGGTAAAATTGTTGAGAAACGCATCGAGTGCACGGTATATTCAGTGGACAACAATGGGAACATCTATACTCAGCCGGTGGCGCAGTGGCATGATCGCGGTGAGCAGGAAGTTTTCGAATATTGCCTAGAGGATGGATCCCTTATCCGTGCTACGAAGGATCACAAGTTTATGACTGTCGACGGACAAATGCTCCCGATCGATGAGATTTTCGAGCGCGAGCTAGATCTCATGCGTGTCGACAATCTTCCGAACATTAAAATCGCTACCCGGAAATACCTGGGCAAGCAAAACGTATACGATATCGGTGTAGAACGAGACCATAACTTCGCACTCAAGAACGGCTTC…
>intein-60
TGCCTTTCATATGAGACTGAGATCCTGACCGTAGAATATGGACTGCTGCCGATTGGTAAGATTGTAGAGAAACGGATTGAATGTACGGTATACTCCGTGGACAATAACGGGAACATTTACACACAGCCAGTCGCACAGTGGCACGACCGCGGCGAACAAGAAGTCTTCGAGTACTGCCTTGAGGACGGCTCCCTCATCCGTGCAACTAAAGACCATAAATTCATGACAGTTGACGGCCAGATGCTACCTATTGATGAGATTTTCGAGCGGGAACTGGATCTCATGCGCGTAGATAATCTCCCCAACATCAAAATCGCCACCCGAAAGTATCTAGGCAAACAAAATGTATACGACATTGGAGTCGAACGCGACCATAATTTCGCCCTGAAAAATGGCTTC…
>intein-61
TGTCTGTCGTACGAGACGGAGATTCTGACAGTGGAGTACGGTCTACTGCCTATTGGGAAGATCGTGGAGAAGCGTATTGAATGTACAGTATATTCAGTAGATAACAACGGCAATATTTACACGCAACCTGTTGCACAATGGCATGATCGGGGGGAGCAAGAAGTGTTTGAATACTGCCTCGAGGACGGGTCTCTCATTCGAGCCACCAAAGATCACAAATTTATGACGGTAGACGGCCAGATGCTGCCAATCGATGAGATCTTTGAACGTGAACTAGACCTCATGCGGGTGGATAATCTGCCCAATATCAAAATCGCCACACGGAAGTATCTCGGTAAACAAAATGTATATGACATCGGAGTGGAACGGGACCACAATTTTGCACTAAAAAATGGCTTT…
>intein-62
TGCCTGTCTTATGAAACTGAAATCCTCACCGTAGAATATGGTCTACTGCCGATCGGCAAAATCGTTGAAAAACGGATTGAATGTACTGTGTACTCAGTTGACAACAACGGGAACATCTATACGCAGCCGGTTGCGCAATGGCATGACCGGGGCGAGCAGGAAGTTTTCGAGTACTGCCTGGAAGACGGGTCACCATCCGCGCCACAAAAGACCATAAATTTATGACGGTAGATGGACAAATGCTACCGATCGATGAGATTTTCGAGCGTGAGCTGGATCTAATGCGCGTAGACAATCTGCCCAATATCAAGATCGCGACCCGTAAATACCTCGGGAAGCAAAATGTCTACGATATCGGGGTCGAGCGTGATCACAACTTCGCCCTAAAAAATGGATTTA…
>intein-63
TGTCTATCGTATGAGACTGAAATCCTAACGGTCGAGTATGCCTTCTGCCAATCGGCAAGATCGTTGAGAAACGCATCGAGTGCACAGTCTACTCCGTAGACAACAACGGCAATATCTATACACAACCTGTGGCACAATGGCATGATCGTGGTGAACAAGAAGTATTCGAATACTGCCTAGAAGACGGCTCACTTATCCGTGCCACGAAGGATCACAAGTTCATGACATTGATGGTCAAATGCTGCCAATCGATGAAATTTTTGAGCGCGAACTGGACCTCGTGCGCGTCGACAATCTCCCCAACATCAAGATCGCCACGCGGAAATACCTAGGCAAACAGAACGTGTATGACATCGGCGTAGAACGCGACCACAATTTCGCACTCAAAAATGGGTTTAT…
>intein-64
TGTCTATCGTACGAAACTGAGATCCTCACTGTAGAGTATGGGCTTCTGCCCATTGGTAAGATCGTGGAGAAGCGCATTGAGTGTACCGTGTACTCGGTAGATAACAACGGGAACATCTATACACAACCGGTGGCGCAATGGCATGACCGGGGTGAACAAGAAGTGTTCGAGTATTGTCTAGAGGACGGGTCGCTGATTCGGGCCACGAAAGATCATAAATTCATGACGGTTGATGGGCAGATGCTGCCGATCGATGAAATTTTTGAACGGGAGCTTGACCTCATGCGCGTCGATAACCTTCCCAATATCAAAATTGCCACGCGCAAATACCTGGGCAAACAAAACGTCTACGACATTGGAGTAGAGCGCGATCATAACTTCGCACTTAAAAATGGATTC…
>intein-65
TGTCTATCGTACGAAACGGAGATCGTAACGGTCGAATACGGCCTCCTGCCTATTGGGAAGATTGTAGAAAAACGGATTGAGTGTACAGTCTATTCGGTGGACAATAACGGCAATATTTACACTCAACCCGTAGCGCAGTGGCATGATCGTGGTGAGCAGGAAGTGTTTGAATATTGCCTAGAAGACGGCTCACTAATTCGAGCGACTAAAGATCATAAATTTATGACGGTAGATGGTCAAATGCTCCCGATTGACGAGATCTTCGAACGCGAGCTGGATCTAATGCGGGTCGACAACCTGCCCAACATCAAGATTGCTACGGGAAGTATCTGGGGAAGCAGAACGTTTATGATATCGGCGTAGAACGCGACCACAATTTCGCCCTGAAGAACGGATTCA…
>intein-66
TGCCTATCATACGAAACCGAGATTCTAACGGTGGAATATGGTCTCCTTCCAATTGGCAAGATTGTCGAGAAGCGGATCGAGTGCACGGTGTATTCGGTCGATAATAATGGTAATATTTACACGCAGCCTGTTGCACAATGGCATGATCGCGGGGAACAAGAGGTATTCGAGTACTGTCTTGAGGACGGATCTCTAATCCGGGCTACAAAGGATCACAAGTTTATGACTGTAGATGGTCAGATGCTACCTATTGATGAAATCTTCGAACGCGAGCTGGACCTGATGCGCGTCGACAACCTCCCCAACATCAAGATCGCAACCCGAAAGTACCTTGGCAAGCAGAACGTCTACGATATTGGTGTCGAACGGGACCACAATTTCGCACTCAAGAACGGATTC…
>intein-67
TGTCTGTCCTATGAGACAGAGATCCTGACGGTGGAATATGGGCTCCTACCAATCGGGAAAATCGTGGAGAAGCGTATCGAATGCACCGTCTACTCCGTCGATAACAACGGCAATATCTACACGCAACCCGTTGCTCAGTGGCACGACCGCGGCGAACAAGAAGTATTCGAATATTGCCTAGAAGATGGATCCCTCATCCGAGCTACCAAGACCACAAGTTTATGACAGTAGACGGCCAAATGCTCCCTATCGATGAGATCTTCGAACGTGAACTGGATCTTATGCGGGTCGACAACCTCCCAACATTAAGATCGCCACCCGCAAATATCTTGGTAAGCAAAACGTCTATGACATTGGCGTTGAACGTGATCATAATTGCATCCAAT
>intein-68
TGTCTTTCATATGAAACGGAGATTCTGACCGTGGAATATGGGCTTCTTCCCATTGGTAAGATCGTGGAAAAACGCATCGAGTGCACGGTGTATTCTGTTGACAATAACGGGAATATCTACACGCAGCCCGTTGCCCAGTGGCACGACCGGGGCGAACAAGAAGTCTTCGAATACTGCCTCGAGGACGGGTCCCTCATCCGTGCCACCAAAGACCACAAGTTCATGACGGTAGACGGGCAGATGCTGCCTATTGATGAGATTTTTGAACGGGAGCTTGACCTCATGCGAGTGGATAACCTACCCAACATTAAAATCGCAACCCGCAAGTATCTTGGGAAACAGAACGTTTACGACATCGGGGTTGAACGCGATCACAATTTTGCGCTTAAAAATGGCTTC…
>intein-69
TGCCTGTCGTACGAGACGGAAATTCTGACGGTGGAATATGGGCTACTGCCGATCGGTAAAATCGTGGAAAAGCGCATCGAGTGTACGGTTTATTCGGTCGACAACAACGGGAATATTTATACGCAGCCGGTGGCACAGTGGCACGATCGGGGTGAGCAAGAAGTTTTTGAATACTGTCTCGAGGATGGATCCCTCATCCGCGCAACCAAAGACCACAAATTTATGACGGTCGACGGCCAGATGCTACCAATTGACGAGATCTTCGAACGCGAACTCGACCTCATGCGCGTCGACAACCTACCGAATATCAAAATCGCTACACGCAAATATCTTGGGAAGCAAAATGTCTACGACATCGGCGTGGAACGGGATCACAACTTTGCTCTAAAAAACGGCTTC…
>intein-70
TGTCTATCTTACGAGACAGAAATCCTGACAGTGGAGTATGGTCTGCTTCCGATTGGCAAGATCGTGGAGAAACGAATTGAGTGCACCGTGTATTCCGTGGACAACAACGGGAATATCTATACACAGCCGGTTGCGCAATGGCACGACCGGGGTGAACAGGAAGTCTTTGAATATTGCCTAGAAGATGGGTCACTGATTCGTGCCACGAAGGATCACAAGTTTATGACTCTTGATGGTCAAATGCTACCGATTGACGAGATCTTTGAACGGGAACTGGACCTAATGCGTGTCGACAACCTTCCCAATATTAAGATTGCCACCCGAAAGTACCTAGGCAAACAAAATGTCTACGATATTGGTGTCGAACGCGACCACAATTTTGCACTAAAAAACGGCTTC…
>intein-71
TGCCTCTCTTACGAGACTGAGATCCTGACCGTCGAGTATGGTCTTCTTCCCATTGGTAAGATCGTAGAGAAGCGGATCGAGTGTACGGTCTATTCCGTCGATAATAATGGTAATATCTATACTCAGCCGGTGGCTCAATGGCACGATCGAGGGGAGCAAGAGGTATTTGAGTATTGCCTGGAGGATGGCTCGCTTATCCGCGCGACGAAGGATCATAAGTTTATGACCGTTGATGGGCAAATGCTGCCTATTGATGAAATCTTCGAGCGTGAACTCGACCTCATGCGGGTGGACAACCTCCCCAATATCAAAATCGCAACACGGAAATACCTAGGAAAACAAAACGTTTACGATATTGGCGTTGAACGCGACCATAACTTCGCACTGAAAAACGGATTT…
>intein-72
TGTCTCTCTTACGAGACGGAGATCCTGACAGTGGAGTACGGTCTGCTACCCATCGGCAAAATCGTCGAAAAGCGCATTGAATGTACCGTCTACTCGGTTGACAATAATGGTAATATCTATACACAGCCAGTTGCGCAGTGGCACGATCGGGGCGAACAGGAAGTGTTCGAGTATTGCCTAGAAGATGGATCGCTAATTCGCGCCACCAAAGATCATAAGTTTATGACAGTAGACGGCCAGATGCTACCAATTGATGAGATTTTTGAGCGCGAGCTCGACCTCATGCGCGTGGACAACCTCCCAAACATCAAAATTGCTACCCGTAAGTATCTCGGCAAACAAAATGTATACGACATCGGCGTTGAACGGGACCACAATTTTGCCCTTAAGAACGGATTC…
>intein-73
TGTCTGTCGTACGAAACCGAAATCCTGACGGTTGAGTATGGACTTCTTCCTATTGGTAAGATTGTCGAAAAACGTATCGAATGCACGGTTTATTCCGTGGATAACAACGGTAATATTTATACACAGCCAGTAGCTCAGTGGCATTACCGCGGAGAGCAAGAGGTTTTCGAGTACTGTCTTGAGGACGGGTCACTTATTCGGGCTACGAAGGACCACAAGTTTATGACTGTGGATGGCCAAATGCTCCCCATTGATGAGATTTTCGAACGCGAGCTGGACCTCATGCGCGTCGACAATCTCCCGAATATCAAAATTGCTACCCGTAAATACCTTGGGAAACAAAATGTCTATGACATCGGCGTAGAGCGAGACCATAAATTTTGCCCTCAAAAACGGGTT…
>intein-74
TGCCTTTCCTATGAGACAGAGATCCTGACTGTTGAGTATGGACTGCTGCCGATCGGGAAGATCGTGGAGAAACGCATCGAGTGCACAGTGTATTCGGTCGACAACAATGGGAACATTTACACTCAACCGGTGGCTCAGTGGCACGACCGCGGTGAACAGGAGGTTTTCGAATACTGTCTCGAAGACGGTTCCCTAATCCGCGCGACCAAAGATCACAAATTTATGACGGTTGACGGCCAAATGCTCCCGATTGACGAAATTTTTGAACGTGAGCTCGACCTCATGCGCGTTGACAACCTACCAAATATTAAGATTGCCACTCGGAAATACCTAGGAAAGCAAAATGTCTACGACATCGGCGTCAAACGCGACCATAACTTCGCACTAAAAACGGATTCA…
>intein-75
TGTCTGTCTTATGAGACGGAAATTCTTACCGTCGAGTATGGGCTGCTCCCAATTGGTAAAATTGTTGAGAAGCGCATCGAATGCACCGCCTACTCCGTCGACAACAACGGCAACATCTACACTCAACCTGTAGCGCAGTGGCACGATCGGGGTGAGCAAGAAGTCTTTGAATATTGTCTGGAAGATGGCTCGCTAATTCGGGCCACCAAAGATCACAAATTCATGACGGTGGATGGACAGATGCTCCCTATTGATGAAATCTTTGAACGCGAACTGGATCTGATGCGGGTCGACAACCTCCCAAATATTAAGATTGCCACCCGCAAGTATCTCGGTAAACAAAACGTCTACGATATCGGCGTAGAACGCGATCACAACTTTGCACTCAAAAACGGCTTT…
>intein-76
TGCCTGTCATACGAGACCGAAATCCTTACGGTTGAGTATGGTCTTCTGCCGATTGGGAAGATTGTTGAGAAACGTATTGAGTGCACGGTATACTCGGTGGATAATAATGGAAATATTTACACACAGCCGGTAGCGCAGTGGCATGACCGGGGCGAGCAAGAGGTATTTGAATACTGCCTCGAGGACGGGTCTCTAATCCGAGCAACCAAAGATCACAAATTCATGACTGTCGATGGACAGATGCTCCCCATTGATGAGATCTTCGAGCGTGAACTCGATCTGATGCGCGTAGACAATCTTCCGAACATCAAAATCGCAACGCGGAAGTATCTCGGCAAACAAAATGTCTACGATATTGGTGTCGAACGTGATCATAACTTTGCACTTAAAAACGGCTTC…
>intein-77
TGCCTGTCGTACGAGACCGAAATCCTAACAGTGGAGTATGGACTACTGCCAATCGGCAAAATTGTGGAGAAGCGCATCGAGTGCACCGTCTACTCCGTCGACAACAACGGGAATATCTACACCCAGCCCGTCGCCCAGTGGCACGACCGGGGGGAACAAGAAGTCTTTGAATACTGCCTGGAAGATGGTTCCCTCATTCGAGCAACGAAAGATCACAAATTCATGACAGTCGACGGACAAAGCTACCGATTGATGAGATTTTCGAACGGGAACTCGATCTGATGCGCGTGGATAATCTTCCGAATATTAAAATCGCGACGCGGAAGTATCTGGGCAAGCAAAACGTCCACGACATCGGTGTCGAGCGTGATCATAATTTTGCACTTAAGAATGGGTTCA…
>intein-78
TGTCTCTCATATGAGACCGAGATCCTTACGGTAGAGTATGGACTGCTGCCTATCGGCAAGATCGTTGAGAAGCGTATTGAATGTACGGTATATTCCGTGGACAACAACGGGAACATCTACACGCAGCCGGTGGCGCAATGGCATGACCGGGGCGAGCAAGAAGTTTTCGAATAGTGCCTCGAAGATGGTTCACTTATTCGCGCAACAAAGGATCATAAGTTCATGACTGTTGATGGCCAGATGCTGCCGATCGACGAGATTTTTGAGCGGGAGCTTGACCTCATGCGGGTCGACAATTTAAGATTGCTACCCGTAAATACCTCGGCAAGCAAAACGTCTACGATATCGGCGTAGAGCGCGATCACAATTTCGCACTCAAGAATGGTTTCATCGCCTCAA…
>intein-79
TGTCTGTCTTATGAGACTGAGATTCTGACTGTCGAGTATGGCCTCCTGCCGATTGGGAAAATTGTAGAGAAGCGAATCGAGTGTACGGTATATTCAGTCGATAACAATGGTAACATTTACACCCAGCCGGTGGCACAATGGCATGATCGAGGTGAACAGGAGGTGTTTGAGTATTGTCTGGAGGACGGGTCGCTGATCCGCGCGACTAAGGATCACAAGTTCATGACGGTAGATGGGCAGATGCTCCCGATCGATGAAATCTTCGAACGCGAGCTAGACCTCATGCGCGTCGACAACCTGCCGAACATTAAAATCGCCACGCGTAAGTACCTGGGCAAACAAAACGTGTATGACATCGGGGTAGAGCGAGATCATAATTTTGCGCTTAAAAATGGCTTT…

## Sheet: mcardinal_A (Assembly PCR)
>cardinal_N_08
ATGGTGTCTAAAGGCGAAGAACTGATAAAGGAGAACATGCACATGAAACTGTACATGGAAGGTACCGTCAATAACCACCACTTCAAGTGTACTACTGAGGGCGAGGGCAAACCATACGAGGGCACGCAAACCCAGCGCATTAAAGTCGTTGAGGGCGGCCCGCTTCCCTTTGCCTTTGATATCCTAGCAACATGTTTTATGTATGGCTCTAAGACGTTCATAAATCACACCCAGGGCATCCCAGACTTCTTCAAGCAGTCGTTCCCGGAAGGGTTCACCTGGGAACGGGTGACAACATACGAGGATGGCGGCGTCCTAACGGTGACTCAGGATACCTCGCTTCAGGACGGGTGTCTTATATACAATGTTAAACTGCGTGGGGTGAACTTCCCTTCAAAC…
>cardinal_N_62
ATGGTATCGAAAGGCGAAGAACTGATAAAGGAGAACATGCACATGAAACTGTACATGGAAGGCACCGTCAATAACCACCATTCAAGTGTACTACCGAGGGCGAGGGTAAACCCTACGAGGGCACGCAGACTCAGCGCATTAAAGTGGTGGAGGGTGGACCTCTACCGTTTGCCTTTGATATCCTGGCCACCTGTTTTATGTATGGGTCAAAGACCTTCATAAATCACACACAGGGGATCCCGGACTTCTTCAAGCAGTCCTTCCCCGAAGGTTTCACCTGGGAACGCGTGACCACGTACGAGGATGGCGGCGTCCTCACCGTCACTCAGGATACCTCCCTCCAGGACGGGTGTCTAATATACAATGTGAAACTTCGAGGTGTCAACTTCCCCTCCAACG…
>cardinal_N_71
ATGGTATCGAAAGGGGAAGAACTTATAAAGGAGAACATGCACATGAAACTATACATGGAAGGCACCGTCAATAACCACCACTTCAAGTGTACCACCGAGGGAGAGGGTAAACCGTACGAGGGGACGCAGACACAGCGAATTAAAGTTGTCGAGGGCGGTCCCCTTCCTTTTGCATTTGATATCCTTGCCACCTGTTTTATGTATGGTTCTAAGACCTTCATAAATCACACGCAGGGCATCCCCGACTTCTTCAAGCAGTCCTTCCCCGAAGGATTCACGTGGGAACGAGTCACTACTTACGAGGATGGGGGGGTTCTAACAGTCACACAGGATACCTCCCTTCAGGACGGGTGTCTTATATACAATGTGAAACTGCGAGGAGTGAACTTCCCATCCAAC…
>cardinal_N_68
ATGGTTTCCAAAGGGGAAGAACTGATAAAGGAGAACATGCACATGAAACTGTACATGGAAGGGACTGTGAATAACCACCACTTCAAGTGTACCACCGAGGGGGAGGGCAAACCATACGAGGGCACGCAGACCCAGCGGATTAAAGTTGTTGAGGGTGGCCCCCTCCCGTTTGCCTTTGATATCCTTGCCACATGTTTTATGTATGGATCCAAGACCTTCATAAATCACACACAGGGAATCCCGGACTTCTTCAAGCAGTCCTTCCCCAAGGCTTCACCTGGGAACGAGTTACAACCTACGAGGATGGGGGTGTCCTCACCGTCACCCAGGATACTTCCCTACAGGACGGATGTCTCATATACAATGTTAAACTCCGAGGTGTTAACTTCCCTTCCAACG…
>cardinal_N_63
ATGGTTTCGAAAGGAGAAGAACTTATAAAGGAGAACATGCACATGAAACTGTACATGGAAGGCACAGTGAATAACCACCACTTCAAGTGTACCACAGAGGGTGAGGGTAAACCCTACGAGGGCACCCAGACTCAGCGTATTAAAGTCGTAGAGGGTGGGCCACTCCCATTTGCATTTGATATCCTTGCAACATGTTTTATGTATGGCTCCAAGACCTTCATAAATCACACCCAGGGCATCCCTGACTTCTTCAAGCAGTCATTCCCTGAAGGCTTCACCTGGGAACGCGTCACCACTTACGAGGATGGCGGAGTGCTAACGGTCACTCAGGATACGTCGCTCCAGGACGGCTGTCTAATATACAATGTCAAACTGCGCGGTGTAAACTTCCCGTCAAAC…
>cardinal_N_12
ATGGTATCGAAAGGCGAAGAACTTATAAAGGAGAACATGCACATGAAACTCTACATGGAAGGAACCGTAAATAACCACCACTTCAAGTGTACCACCGAGGGCGAGGGAAAACCATACGAGGGGACCCAGACGCAGCGGATTAAAGTGGTGGAGGGAGGGCCTCTGCCCTTTGCCTTTATATCCTAGCTACCTGTTTTATGTATGGTTCAAAGACGTTCATAAATCACACCCAGGGGATCCCCGACTTCTTCAAGCAGTCGTTCCCTGAAGGGTTCACATGGGAACGGGTCACAACCTACGAGGATGGGGGAGTACTTACAGTCACCCAGGATACCTCTCTCCAGGACGGGTGTCTAATATACAATGTCAAACTCCGGGGCGTCAACTTCCCATCCAACG…
>cardinal_N_96
ATGGTCTCTAAAGGCGAAGAACTTATAAAGGAGAACATGCACATGAAACTCTACATGGAAGGCACTGTCAATAACCACCACTTCAAGTGTACTACGGAGGGTGAGGGTAAACCGTACGAGGGTACACAGACCCAGCGCATTAAAGTCGTCGAGGGCGGCCCTCTCCCCTTTGCCTTTGATATCCTAGCTACATGTTTTATGTATGGCTCGAAGACCTTCATAAATCACACACAGGGCATCCCCGACTTCTTCAAGCAGTCGTTCCCAGAAGGATTCACCTGGGAACGAGTGACGACGTACGAGGATGGGGGCGTTCTAACCGTCACGCAGGATACATCGCTACAGGACGGCTGTCTGATATACAATGTGAAACTGCGCGGGGGTTAACTTCCCGTCAAA…
>cardinal_N_39
ATGGTCTCGAAAGGGGAAGAACTGATAAAGGAGAACATGCACATGAAACTGTACATGGAAGGGACAGTTAATAACCACCACTTCAAGTGTACGACCGAGGGAGAGGGGAAACCATACGAGGGTACTCAGACCCAGCGCATTAAAGTCGTCGAGGGGGGCCGCTGCCCTTTGTGTTTGATATCCTAGCGACCTGTTTTATGTATGGTTCAAAGACCTTCATAAATCACACTCAGGGGATCCCCGACTTCTTCAAGCAGTCGTTCCCAGAAGGATTCACGTGGGAACGTGTGACGACGTACGAGGATGGCGGGGTTCTCACCGTCACCCAGGATACTTCGCTCCAGGACGGATGTCTGATATACAATGTCAAACTACGGGGGGTTAACTTCCCATCAAACG…
>cardinal_N_55
ATGGTGTCTAAAGGCGAAGAACTTATAAAGGAGAACATGCACATGAAACTCTACATGGAAGGAACCGTCAATAACCACCACTTCAAGCGTACGACGGAGGGTGAGGGCAAACCGTACGAGGGAACTCAGACGCAGCGTATTAAAGTTGTCGAGGGTGGTCCGCTTCCGTTTGCGTTTGATATCCTGGCTACGTGTTTTATGTATGGGTCGAAGACCTTCATAAATCACACGCAGGGTATCCCAGACTTCTTCAAGCAGTCCTTCCCCGAAGGCTTCACCTGGGAACGCGTGACCACCTACGAGGATGGGGGCGTCCTCACCGTAACCCAGGATACATCCCTCCAGGACGGCTGTCTCATATACAATGTGAAACTGCGGGGGGTGAACTTCCCATCTAAC…
>cardinal_N_70
ATGGTTTCAAAAGGCGAAGAACTAATAAAGGAGAACATGCACATGAAACTGTACATGGAAGGAACCGTCAATAACCACCACTTCAAGTGTACTACCGAGGGCGAGGGGAAACCGTACGAGGGGACTCAGACGCAGCGCATTAAAGTCGTGGAGGGCGGCCCACTCCCTTTTGCCTTTGATATCCTGGCCACATGTTTTATGTATGGTTCAAAGACCTTCATAAATCACACGCAGGGCATCCCTGACTTCTTCAAGCAGTCCTTCCCCGAAGGATTCACCTGGGACGCGTTACTACATACGAGGATGGTGGCGTCCTCACCGTCACCCAGGATACGTCCCTTCAGGACGGCTGTCTGATATACAATGTCAAACTGCGGGGGGTGAACTTCCCGTCTAACG…
>cardinal_N_89
ATGGTATCAAAAGGCGAAGAACTGATAAAGGAGAACATGCACATGAAACTTTACATGGAAGGGACTGTAAATAACCACCACTTCAAGTGTACAACCGAGGGAGAGGGAAAACCATACGAGGGAACACAGACGCAGCGCATTAAAGTCGTCGAGGGCGGACCCCTTCCATTTGCCTTTGATATCCTAGCCACCTGTTTTATGTATGGTTCAAAGACCTTCATAAATCACACGCAGGGAATCCCGGACTTCTTCAAGCAGTCGTTCCCCGAAGGGTCACCACATACGAGGATGGAGGCGTGCTTACCGTACGCAGGATACGTCCCTTCAGGACGGGTGTCTTATATACAATGTGAAACTCCGCGGCGTCAACTTCCCGTCTAACGGACCCGTGATGCAGAA…
>cardinal_N_48
ATGGTGTCAAAAGGCGAAGAACTGATAAAGGAGAACATGCACATGAAACTGTACATGGAAGGGACAGTGAATAACCACCACTTCAAGTGTACAACTGAGGGCGAGGGCAAACCCTACGAGGGCACGCAGACGCAGCGAATTAAAGTAGTAGAGGGAGGCCCACTCCCGTTTGCGTTTGATATCCTTGCTACGTGTTTTATGTATGGTTCGAAGACCTTCATAAATCACACTCAGGGGATCCCGGACTTCTTCAAGCAGTCCTTCCCCGAAGGCTTCACCTGGGAACGCGTCCACAACCTACGAGGATGGCGGCGTCCTCACAGTAACGCAGGATACCTCGCTACAGGACGGGTGTCTCATATACAATGTCAAACTACGCGGCGTCAACTTCCCATCAAA…
>cardinal_N_05
ATGGTGTCGAAAGGCGAAGAACTGATAAAGGAGAACATGCAATGAAACTCTACATGGAAGGCACCGTAAATAACCACCACTTCAAGTGTACCACGGAGGGAGAGGGCAAACCGTACGAGGGTACACAGACGCAGCGGATTAAAGTAGTGGAGGGGGGCCCGCTTCCCTTTGCATTTGATATCCTCGCCACCTGTTTTATGTATGGATCTAAGACGTTCATAAATCACACGCAGGGGATCCCGGACTTCTTCAAGCAGTCCTTCCCCGAAGGGTTCACGTGGGAACGAGTGACAACGTACGAGGATGGAGGAGTTCTAACCGTTACGCAGGATACGTCGCTTCAGGACGGTTGTCTTATATACAATGTTAAACTGCGTGGGGTCAACTTCCCTTCGAACG…
>cardinal_N_10
ATGGTCTCGAAAGGCGAAGAACTGATAAAGGAGAACATGCACATGAAACTCTACATGGAAGGCACCGTTAATAACCACCACTTCAAGTGTACAACCGAGGGCGAGGGCAAACCCTACGAGGGCACACAGACCCAGCGCATTAAAGTCGTAGAGGGCGGGCCACTCCCTTTTGCCTTTGATATCCTTGCCACCTGTTTTATGTATGGGTCCAAGACGTTCATAAATCACACGCAGGGGATCCCAGACTTCTTCAAGCAGTCGTTCCCAGAAGGATTCACGTGGGAACGCGTGACCACCTACGAGGATGGCGGTGTGCTTACCGTCACTCAGGATACATCGCTACAGGACGGATGTCTTATATACAATGTGAAACTGCGGGGAGTCAACTTCCCGTCGAAC…
>cardinal_N_88
ATGGTCTCAAAAGGAGAAGAACTTATAAAGGAGAACATGCACATGAAACTATACATGGAAGGCACGGTGAATAACCACCACTTCAAGTGTACGACGGAGGGGGAGGGCAAACCGTACGAGGGGACGCAGACTCAGCGCATTAAAGTCGTAGAGGGCGGCCCACTCCCCTTTGCCTTTGATATCCTGGCGACCTGTTTTATGTATGGCTCTAAGACCTTCATAAATCACACCCAGGGGATCCCGGACTTCTTCAAGCAGTCGTTCCCAGAAGGCTTCACCTGGGAACGAGTCACCACCTACGAGGATGGCGGGGTACTTACCGTAACCCAGGATACATCTCTACAGGACGGATGTCTGATATACAATGTCAAACTCCGAGGCGTCAACTTCCCATCCAAC…
>cardinal_N_04
ATGGTCTCTAAAGGCGAAGAACTTATAAAGGAGAACATGCACATGAAACTCTACATGGAAGGTACGGTGAATAACCACCACTTCAAGTGTACGACGGAGGGCGAGGGTAAACCCTACGAGGGGACCCAGACACAGCGGATTAAAGTCGTGGAGGGCGGACCCCTCCCCTTTGCCTTTGATATCCTAGCAACATGTTTTATGTATGGCTCCAAGACATTCATAAATCACACGCAGGGGATCCCGGACTTCTTCAAGCAGTCGTTCCCGGAAGGGTTCACGTGGGAACGCGTGACAACGTACGAGGATGGGGGCGTGCTCACCGTGACGCAGGATACGTCTCTTCAGGACGGATGTCTGATATACAATGTGAAACTACGAGGTGTTAACTTCCCGTCGAAC…
>cardinal_N_44
ATGGTGTCTAAAGGCGAAGAACTCATAAAGGAGAACATGCACATGAAACTTTACATGGAAGGGACAGTCAATAACCACCACTTCAAGTGTACCACCGAGGGCGAGGGCAAACCCTACGAGGGTACTCAGACACAGCGCATTAAAGTGGTGGAGGGGGGTCCGCTGCCTTTTGCGTTTGATATCCTGGCCACATGTTTTATGTATGGCTCTAAGACCTTCATAAATCACACGCAGGGAATCCCGGACTTCTTCAAGCAGTCGTTCCCCGAATTCACCTGGGAACGCGTCACCACCTACGAGGATGGCGGGGTCCTTACGGTAACACAGGATACTTCCCTCCAGGACGGATGTCTCATATACAATGTTAAACTGCGGGGCGTTAACTTCCCATCAAACGGT…
>cardinal_N_82
ATGGTCTCAAAAGGGGAAGAACTGATAAAGGAGAACATGCACATGAAACTGTACATGGAAGGCACCGTCAATAACCACCACTTCAAGTGTACCACTGAGGGGGAGGGGAAACCGTACGAGGGTACGCAGACTCAGCGCATTAAAGTAGTCGAGGGAGGCCCACTACCTTTTGCCTTTGATATCCTCGCTACATGTTTTATGTATGGGTCGAAGACGTTCATAAATCACACACAGGGCATCCCGGACTTCTTCAAGCAGTCCTTCCCGGAAGGGTTCACCTGGGAACGCGTTACGACTTACGAGGATGGCGGCGTACTTACCGTCACCCAGGATACCTCCCTGCAGGACGGCTGTCTCATATACAATGTTAAACTACGGGGGGTGAACTTCCCATCCAAC…
>cardinal_N_23
ATGGTGTCGAAAGGGGAAGAACTGATAAAGGAGAACATGCACATGAAACTTTACATGGAAGGGACCGTCAATAACCACCACTTCAAGTGTACCACTGAGGGAGAGGGAAAACCCTACGAGGGGACCCAGACCCAGCGGATTAAAGTCGTGGAGGGCGGGCCACTTCCGTTTGCTTTTGATATCCTCGCCACTTGTTTTATGTATGGCTCCAAGACGTTCATAAATCACACACAGGGGATCCCGGACTTCTTCAAGCAGTCCTTCCCGGAAGGTTTCACGTGGGAACGGGTGACGACTTACGAGGATGGCGGCGTGCTGACGGTGACGCAGGATACCTCCCTCCAGGACGGCTGTCTCATATACAATGTTAAACTGCGCGGGGTGAACTTCCCGTCAAAC…
>cardinal_N_94
ATGGTGTCGAAAGGAGAAGAACTGATAAAGGAGAACATGCACATGAAACTGTACATGGAAGGGACCGTCAATAACCACCACTTCAAGTGTACAACAGAGGGAGAGGGAAAACCCTACGAGGGAACTCAGACTCAGCGGATTAAAGTGGTCGAGGGTGGACCGCTGCCCTTTGCATTTGATATCCTTGCCACCTGTTTTATGTATGGCTCCAAGACCTTCATAAATCACACGCAGGGAATCCCGGACTTCTTCAAGCAGTCCTTCCCCGAAGGCTTCACCTGGGAACGCGTCACCACCTACGAGGATGGCGGCGTCCTAACCGTCACCCAGGATACCTCGCTCCAGGACGGATGTCTCATATACAATGTGAAACTTCGAGGTGTCAACTTCCCATCTAAC…
>cardinal_N_50
ATGGTGTCCAAAGGCGAAGAACTCATAAAGGAGAACATGCACATGAAACTTTACATGGAAGGGACCGTCAATAACCACCACTTCAAGTGTACAACCGAGGGTGAGGGTAAACCCTACGAGGGAACACAGACGCAGCGAATTAAAGTCGTAGAGGGAGGGCCACTGCCATTTGCTTTTGATATCCTAGCCACGTGTTTTATGTATGGTTCGAAGACTTTCATAAATCACACCCAGGGGATCCCTGACTTCTTCAAGCAGTCCTTCCCTGAAGGCTTCACTTGGGAACGGGTAACTACGTACGAGGATGGAGGCGTCCTCACAGTAACTCAGGATACTTCTCTTCAGGACGGGTGTCTGATATACAATGTGAAACTGCGGGGGGTCAACTTCCCTTCGAAC…
>cardinal_N_35
ATGGTTTCTAAAGGCGAAGAACTGATAAAGGAGAACATGCACATGAAACTCTACATGGAAGGGACCGTCAATAACCACCACTTCAAGTGTACCACCGAGGGCGAGGGCAAACCCTACGAGGGGACTCAGACGCAGCGCATTAAAGTCGTGGAGGGCGGGCCGCTGCCCTTTGCGTTTGATATCCTGGCCACCTGTTTTATGTATGGCTCCAAGACCTTCATAAATCACACGCAGGGCATCCCTGACTTCTTCAAGCAGTCCTTCCCCGAAGGCTTCACCTGGGAACGCGTCACCACCTACGAGGATGGCGGCGTCCTCACCGTCACCCAGGATACTCCCTCCAGGACGGCTGTCTCATATACAATGTTAACTCCGCGGCGTCAACTTCCCCTCCAACGG…
>cardinal_N_19
ATGGTCTCAAAAGGCGAAGAACTTATAAAGGAGAACATGCACATGAAACTTTACATGGAAGGCACTGTAAATAACCACCACTTCAAGTGTACCACGGAGGGTGAGGGGAAACCCTACGAGGGGACCCAGACCCAGCGAATTAAAGTTGTAGAGGGGGGCCCCCTACCCTTTGCATTTGATATCCTCGCCACCTGTTTTATGTATGGTTCCAAGACATTCATAAATCACACTCAGGGTATCCCTGACTTCTTCAAGCAGTCGTTCCCGGAAGGCTTCACGTGGGAACGGGTGACGACTTACGAGGATGGCGGCGTCCTCACCGTCACCCAGGATACCTCTCTACAGGACGGTTGTCTCATATACAATGTAAAACTGCGCGGGGTGAACTTCCCCTCAAAC…
>cardinal_N_61
ATGGTATCGAAAGGCGAAGAACTCATAAAGGAGAACATGCACATGAAACTCTACATGGAAGGCACCGTCAATAACCACCACTTCAAGTGTACGACGGAGGGGGAGGGGAAACCTTACGAGGGAACACAGACTCAGCGCATTAAAGTCGTGGAGGGCGGGCCGCTGCCGTTTGCGTTTGATATCCTCGCTACGTGTTTTATGTATGGTTCGAAGACGTTCATAAATCACACGCAGGGTATCCCGGACTTCTTCAAGCAGTCGTTCCCGGAAGGGTTCACATGGGAACGTGTGACAACTTACGAGGATGGCGGCGTCCTCACCGTCACCCAGGATACCTCCCTCCAGGACGGTTGTCTCATATACAATGTTAAACTCCGCGGCGTCAACTTCCCGTCCAAC…
>cardinal_N_28
ATGGTGTCCAAAGGCGAAGAACTGATAAAGGAGAACATGCACATGAAACTGTACATGGAAGGAACAGTCAATAACCACCACTTCAAGTGTACCACAGAGGGGGAGGGAAAACCCTACGAGGGTACCCAGACTCAGCGGATTAAAGGGTAGAGGGCGGCCCCCTGCCCTTTGCGTTTGATATCCTCGCCACCTGTTTTATGTATGGTTCCAAGACGTGCATAAATCACACGCAGGGGATCCCGGACTTCTTCAAGCAGTCCTTCCCGGAAGGTTTCACATGGGAACGGGTGACAACGTACGAGGATGGCGGAGTTCTAACTGTAACACAGGATACCTCCCTTCAGGACGGATGTCTGATATACAATGTGAAACTAGCGAGGCGTGAACTTCCCGTCCAAC…
>cardinal_N_72
ATGGTCTCTAAAGGCGAAGAACTCATAAAGGAGAACATGCACATGAAACTCTACATGGAAGGCACCGTCAATAACCACCACTTCAAGTGTACGACGGAGGGAGAGGGCAAACCGTACGAGGGAACCCAGACGCAGCGAATTAAAGTTGTCGAGGGCGGGCCACTCCCCTTTGCCTTTGATATCCTCGCAACATGTTTTATGTATGGCTCCAAGACCTTCATAAATCACACACAGGGCATCCCCGACTCTTCAAGCAGTCCTTCCCCGAAGGCTTCACATGGGAACGCGTCACCACATACGAGGATGGTGGAGTACTAACCGTTACCCAGGATACGTCACTTCAGGACGGATGTCTGATATACAATGTGAAACTTCGAGGGGTGAACTTCCCATCGAACG…
>cardinal_N_87
ATGGTATCGAAAGGGGAAGAACTTATAAAGGAGAACATGCACATGAAACTGTACATGGAAGGGACTGTCAATAACCACCACTTCAAGTGTACGACGGAGGGCGAGGGCAAACCGTACGAGGGCACTCAGACGCAGCGTATTAAAGTTGTCGAGGGCGGCCCACTTCCGTTTGCTTTTGATATCCTCGCCACCTGTTTTATGTATGGCTCTAAGACCTTCATAAATCACACTCAGGGGATCCCCGACTTCTTCAAGCAGTCCTTCCCGGAAGGATTCACCTGGGAACGTGTGACGACGTACGAGGATGGCGGCGTCCTCACCGTCACCCAGGATACCTCACTACAGGACGGTTGTCTAATATACAATGTGAAACTCCGCGGCGTCAACTTCCCCTCCAAC…
>cardinal_N_38
ATGGTGTCAAAAGGTGAAGAACTCATAAAGGAGAACATGCACATGAAACTATACATGGAAGGGACAGTCAATAACCACCACTTCAAGTGTACCACTGAGGGTGAGGGAAAACCCTACGAGGGTACTCAGACTCAGCGGATTAAAGTGGTAGAGGGGGGACCGCTGCCGTTTGCGTTTGATATCCTCGCCACCTGTTTTATGTATGGCTCAAAGACCTTCATAAATCACACACAGGGTATCCCTGACTTCTTCAAGCAGTCCTTCCCTGAAGGCTTCACCTGGGAACGGGTGACGACGTACGAGGATGGCGGCGTCCTCACCGTCACCCAGGATACCTCCCTCCAGGACGGCTGTCTAATATACAATGTCAAACTGCGGGGTGTGAACTTCCCTCGAACG…
>cardinal_N_09
ATGGTGTCCAAAGGCGAAGAACTCATAAAGGAGAACATGCACATGAAACTGTACATGGAAGGGACGGTGAATAACCACCACTTCAAGTGTACCACGGAGGGAGAGGGCAAACCTTACGAGGGGACACAGACACAGCGCATTAAAGTCGTAGAGGGGGGCCCGCTACCGTTTGCGTTTGATATCCTCGCCACCTGTTTTATGTATGGGTCTAAGACGTTCATAAATCACACGCAGGGCATCCCGGACTTCTTCAAGCAGTCCTTCCCCGAAGGCTTCACGTGGGAACGCGTGACCACTTACGAGGATGGCGGCGTCCTCACCGTCACGCAGGATACCTCCCTCCAGGACGGATGTCTCATATACAATGTCAAACTTCGGGGAGTTAACTTCCCTTCGACG…
>cardinal_N_74
ATGGTGTCTAAAGGCGAAGAACTCATAAAGGAGAACATGCACATGAAACTGTACATGGAAGGCACCGTCAATAACCACCACTTCAAGTGTACGACGGAGGGAGAGGGGAAACCATACGAGGGGACGCAGACTCAGCGTATTAAAGTTGTGGAGGGAGGCCCACTACCCTTTGCCTTTGATATCCTTGCTACATGTTTTATGTATGGCTCCAAGACCTTCATAAATCACACTCAGGGCATCCCCGACTTCTTCAAGCAGTCGTTCCCAGAAGGGTTCACTTGGGAACGTGTCACAACGTACGAGGATGGGGGCGTCCTCACAGTTACCCAGGATACCTCCCTCCAGGACGGCTGTCTGATATACAATGTAAAACTTCGTGGAGTTAACTTCCCGTCCAAC…
>cardinal_N_80
ATGGTCTCTAAAGGAGAAGAACTGATAAAGGAGAACATGCACATGAAACTTTACATGGAAGGGACCGTGAATAACCACCACTTCAAGTGTACCACAGAGGGCGAGGGCAAACCCTACGAGGGCACGCAGACCCAGCGCATTAAAGTAGTCGAGGGGGGCCGCTTCCATTTGCCTTTGATATCCTCGCCACTTGTTTTATGTATGGCTCCAAGACCTTCATAAATCACACTCAGGGTATCCCCGACTTCTTCAAGCAGTCCTTCCCCGAAGGCTTCACCTGGGAACGCGTCACCACGTACGAGGATGGCGGGGTCCTCACCGTCACGCAGGATACCTCCCTCCAGGACGGATGTCTCATATACAATGTGAAACTTCGGGGGGTCAACTTCCCCTCTAACG…
>cardinal_N_26
ATGGTCTCCAAAGGGGAAGAACTTATAAAGGAGAACATGCACATGAAACTCTACATGGAAGGTACCGTCAATAACCACCACTTCAAGTGTACTACGGAGGGCGAGGGCAAACCGTACGAGGGTACCCAGACCCAGCGTATTAAAGTGGTCGAGGGCGGTCCCCTTCCGTTTGCTTTTGATATCCTGGCGACGTGTTTTATGTATGGGTCCAAGACCTTCATAAATCACACGCGGGCATCCCTGACTTCTTCAAGCAGTCCTTCCCCGAAGGCTTCACGTGGGAACTGGTGACAACTTACGAGGATGGCGGCGTTCTGACTGTTACTCAGGATACCTCCCTACAGGACGGCTGTCTTATATACAATGTCAAACTCCGCGGCGTCAACTTCCCGTCGAACG…
>cardinal_N_92
ATGGTATCCAAAGGCGAAGAACTCATAAAGGAGAACATGCACATGAAACTGTACATGGAAGGCACTGTAAATAACCACCACTTCAAGTGTACGACGGAGGGGGAGGGGAAACCCTACGAGGGAACGCAGACGCAGCGCATTAAAGTCGTCGAGGGAGGGCCACTCCCTTGCGTTTGATATCCTGGCCACCTGTTTTATGTATGGGTCGAAGACTTTCATAAATCACACTCAGGGGATCCCGGACTTCTTCAAGCAGTCGTTCCCCGAAGGTTTCACGTGGGAACGCGTGACAACATACGAGGATGGCGGCGTCCTCACCGTCACTCAGGATACCTCTCTGCAGGACGGATGTCTGATATACAATGTGAAACTTCGGGGAGTAAACTTCCCGTCTAACGG…
>cardinal_N_03
ATGGTCTCGAAAGGAGAAGAACTCATAAAGGAGAACATGCACATGAAACTTTACATGGAAGGGACAGTCAATAACCACCACTTCAAGTGTACTACCGAGGGCGAGGGCAAACCCTACGAGGGTACACAGACGCAGCGCATTAAAGTCGTGGAGGGAGGCCCGCTCCCGTTTGCCTTTGATATCCTAGCCACCTGTTTTATGTATGGCTCCAAGACCTTCATAAATCACACCCAGGGCATCCCCGACTTCTTCAAGCAGTCATTCCCCGAAGGTTTCACTTGGGAACGCGTAACAACATACGAGGATGGTGGTGTGCTCACAGTAACGCAGGATACGTCCCTTCAGGACGGATGTCTTATATACAATGTAAAACTACGAGGGGTGAACTTCCCATCTAAC…
>cardinal_N_69
ATGGTGTCTAAAGGCGAAGAACTAATAAAGGAGAACATGCACATGAAACTCTACATGGAAGGCACAGTAAATAACCACCACTTCAAGTGTACTACTGAGGGCGAGGGTAAACCTTACGAGGGCACGCAGACTCAGCGCATTAAAGTCGTCGAGGGCGGCCCCCTCCCCTTTGCATTTGATATCCTAGCAACTTGTTTTATGTATGGGTCGAAGACGTTCATAAATCACACGCAGGGAATCCCGGACTTCTTCAAGCAGTCCTTCCCCGAAGGGTTCACGTGGGAACGGGTGACCACGTACGAGGATGGCGGTGTCCTCACCGTCACCCAGGATACCTCTCTCCAGGACGGCTGTCTAATATACAATGTTAAACTCCGAGGTGTAAACTTCCCATCAAAC…
>cardinal_N_01
ATGGTGTCAAAAGGTGAAGAACTGATAAAGGAGAACATGCACATGAAACTGTACATGGAAGGAACGGTAAATAACCACCACTTCAAGTGTACGACAGAGGGAGAGGGCAAACCCTACGAGGGTACACAGACGCAGCGCATTAAAGTGGTAGAGGGCGGCCCCCTCCCTTTTGCCTTTGATATCCTCGCAACCTGTTTTATGTATGGATCTAAGACCTTCATAAATCACACCCAGGGCATCCCCGACTTCTTCAAGCAGTCGTTCCCTGAAGGGTTCACGTGGGAACGGGTGACGACCTACGAGGATGGCGGTGTGCTGACCGTGACGCAGGATACTTCGCTCCAGGACAGATGTCTCATATACAATGTGAAACTCCGCGGCGTCAATTTCCCCTCAACG…
>cardinal_N_11
ATGGTGTCTAAAGGGGAAGAACTTATAAAGGAGAACATGCACATGAAACTGTACATGGAAGGGACGGTTAATAACCACCACTTCAAGTGTACCACCGAGGGAGAGGGAAAACCCTACGAGGGCACGCAGACCCAGCGCATTAAAGTCGTGGAGGGCGGCCCGCTCCCCTTTGCCTTTGATATCCTTGCCACTTGTTTTATGTATGGTTCGAAGACATTCATAAATCACACACAGGGAATCCCCGACTTCTTCAAGCAGTCTTTCCCAGAAGGCTTCACCTGGGAACGCGTCACGACATACGAGGATGGCGGCGTGCTGACTGTAACGCAGGATACGTCACTCCAGGACGGATGTCTGATATACAATGTGAAACTCCGCGGCGTCAACTTCCCATCCAAC…
>cardinal_N_18
ATGGTATCAAAGGAGAAGAACTCATAAAGGAGAACATGCACATGAAACTATACATGGAAGGAACCGTCAATAACCACCACTTCAAGTGTACCACGGAGGGGGAGGGCAAACCCTACGAGGGGACTCAGACGCAGCGGATTAAAGTTGTGGAGGGGGGACCGCTGCCCTTTGCTTTTGATATCCTGGCGACCTGTTTTATGTATGGGTCCAAGACTTTCATAAATCACACTCAGGGCATCCCCGACTTCTTCAAGCAGTCCTTCCCTGAAGGGTTCACATGGGAACGCGTCACCACCTACGAGGATGGCGGCGTACTCACCGTTACGCAGGATACGTCGCTGCAGGACGGGTGTCTCATATACAATGTGAAACTGCGGGGGGTCAACTTCCCGTCGAACG…
>cardinal_N_27
ATGGTGTCTAAAGGCGAAGAACTCATAAAGGAGAACATGCACATGAAACTCTACATGGAAGGTACTGTCAATAACCACCACTTCAAGTGTACCACTGAGGGGGAGGGCAAACCCTACGAGGGTACTCAGACGCAGCGCATTAAAGTAGTAGAGGGCGGCCCACTGCCCTTTGCTTTTGATATCCTCGCCACCTGTTTTATGTATGGTTCCAAGACATTCATAAATCACACCCAGGGAATCCCCGACTTCTTCAAGCAGTCATTCCCCGAAGGCTTCACGTGGGAACGGGTAACGACGTACGAGGATGGCGGCGTCCTCACCGTCACGCAGGATACCTCCCTCCAGGACGGCTGTCTCATATACAATGTCAAACTCCGAGGGGTTAACTTCCCGTCGAAC…
>cardinal_N_02
ATGGTTTCAAAAGGCGAAGAACTGATAAAGGAGAACATGCACATGAAACTGTACATGGAAGGCACTGTAAATAACCACCACTTCAAGTGTACTACTGAGGGAGAGAGGAAACCTTACGAGGGCACACAGACACAGCGGATTAAAGTGGTAGAGGGCGGGCCGCTGCCATTTGCTTTTGATATCCTCGCCACCTGTTTTATGTATGGGTCAAAGACTTTCATAAATCACACGCAGGGGATCCCAGACTTCTTCAAGCAGTCCTTCCCCGAAGGGTTCACTTGGGAACGGGTCACCACGTACGAGGATGGGGGCGTTCTTACAGTAACCCAGGATACCTCCCTACAGGACGGATGTCTGATATACAATGTCAAACTGCGCGGTGTTAACTTCCCTTCGAAC…
>cardinal_N_58
ATGGTGTCCAAAGGGGAAGAACTTATAAAGGAGAACATGCACATGAAACTGTACATGGAAGGCACTGTCAATAACCACCACTTCAAGTGTACCACAGAGGGCGAGGGCAAACCATACGAGGGCACACAGACACAGCGGATTAAAGTGGTGGAGGGGGGGCCCCTGCCGTTTGCTTTTGATATCCTGGCCACCTGTTTTATGTATGGTTCCAAGACATTCATAAATCACACCCAGGGTATCCCGGACTTCTTCAAGCAGTCCTTCCCCGAAGGCTTCACCTGGGAACGGGTCACCACCTACGAGGATGGCGGCGTCCTAACCGTCACACAGGATACGTCTCTGCAGGACGGATGTCTGATATACAATGTTAAACTGCGGGGTGTTAACTTCCCGTCGAAC…
>cardinal_N_20
ATGGTGTCTAAAGGCGAAGAATTCATAAAGGAGAACATGCACATGAAACTCTACATGGAAGGCACCGTCAATAACCACCACTTCAAGTGTACGACCGAGGGCGAGGGGAAACCCTACGAGGGGACACAGACGCAGCGGATTAAAGTTGTGGAGGGGGGCCCGCTTCCTTTTGCTTTTGATATCCTCGCCACCTGTTTTATGTATGGATCGAAGACGTTCATAAATCACACGCAGGGGATCCCTGACTTCTTCAAGCAGTCCTTCCCCGAAGGATTCACCTGGGAACGCGTCACCACCTACGAGGATGGCGGGGTCCTCACCGTCACCCAGGATACCTCCCTCCAGGACGGTTGTCTTATATACAATGTGAAACTCCGCGGCGTCAACTTCCCATCCAAC…
>cardinal_N_84
ATGGTGTCAAAAGGGGAAGAACTCATAAAGGAGAACATGCACATGAAACTCTACATGGAAGGAACGGTTAATAACCACCACTTCAAGTGTACCACAGAGGGGGAGGGCAAACCTTACGAGGGTACCCAGACGCAGCGCATTAAAGTAGTCGAGGGCGGGCCGCTCCCGTTTGCCTTTGATATCCTTGCAACGTGTTTTATGTATGGGTCTAAGACCTTCATAAATCACACGCAGGGCATCCCAGACTTCTTCAAGCAGTCCTTCCCCGAAGGATTCACCTGGGAACGGGTAACTACTTACGAGGATGGGGGCGTGCTAACAGTAACTCAGGATACCTCACTCCAGGACGGCTGTCTGATATACAATGTTAAACTGCGGGGTGTTAACTTCCCCTCTAAC…
>cardinal_N_52
ATGGTATCTAAAGGGGAAGAACTGATAAAGGAGAACATGCACATGAAACTCTACATGGAAGGTACTGTGAATAACCACCACTTCAAGTGTACCACGGAGGGCGAGGGCAAACCTTACGAGGGAACACAGACCCAGCGGATTAAAGTAGTGGAGGGAGGACCACTTCCGTTTGCCTTTGATATCCTGGCGACCTGTTTTATGTATGGGTCTAAGACGTTCATAAATCACACACAGGGGATCCCGGACTTCTTCAAGCAGTCCTTCCCCGAAGGCTTCACCTGGGAACGCGTGACCACCTACGAGGATGGCGGTGTCCTTACAGTTACTCAGGATACATCCCTACAGGACGGGTGTCTTATATACAATGTGAAACTGCGTGGTGTAAACTTCCCCTCGAAC…
>cardinal_N_95
ATGGTCTCGAAAGGAGAAGAACTCATAAAGGAGAACATGCACATGAAACTCTACATGGAAGGCACAGTCAATAACCACCACTTCAAGTGTACTACGGAGGGGGAGGGCAAACCTTACGAGGGTACACAGACTCAGCGCATTAAAGTTGTCGAGGGGGGGCCCCTTCCCTTTGCGTTTGATATCCTGGCCACCTGTTTTATGTATGGCTCCAAGACCTTCATAAATCACACGCAGGGCATCCCGGACTTCTTCAAGCAGTCGTTCCCCGAAGGCTTCACCTGGGAACGCGTCACCACCTACGAGGATGGTGGTGTCCTCACAGTGACGCAGGATACGTCTCTGCAGGACGGCTGTCTTATATACAATGTCAAACTCCGCGGAGTAAACTTCCCCTCCAAC…
>cardinal_N_40
ATGGTTTCCAAAGGGGAAGAACTGATAAAGGAGAACATGCACATGAAACTGTACATGGAAGGTACTGTGAATAACCACCACTTCAAGTGTACGACCGAGGGAGAGGGAAAACCGTACGAGGGAACCCAGACCCAGCGCATTAAAGTAGTAGAGGGAGGACCGCTGCCGTTTGCATTTGATATCCTTGCCACTTGTTTTATGTATGGCTCGAAGACCTTCATAAATCACACGCAGGGAATCCCTGACTTCTTCAAGCAGTCATTCCCTGAAGGATTCACTTGGGAACGCGTCACCACCTACGAGGATGGCGGCGTCCTCACCGTCACCCAGGATACCTCCCTCCAGGACGGCTGTCTCATATACAATGTTAAACTGCGAGGGGTTAACTTCCCGTCAAAC…
>cardinal_N_93
ATGGTGTCGAAAGGTGAAGAACTCATAAAGGAGAACATGCACATGAAACTGTACATGGAAGGCACCGTGAATAACCACCACTTCAAGTGTACTACGGAGGGTGAGGGGAAACCGTACGAGGGGACCCAGGACTCAGCGTATTAAAGTCGTGGAGGGAGGCCCCCTACCTTTTGCCTTTGATATCCTCGCCACGTGTTTTATGTATGGCTCTAAGACTTTCATAAATCACACTCAGGGAATCCCGGACTTCTTCAAGCAGTCCTTCCCCGAAGGCTTCACCTGGGAACGAGTCACCACCTACGAGGATGGCGGGGTCCTGACCGTCACACAGGATACATCCCTCCAGGACGGCTGTCTCATATACAATGTAAAACTACGCGGCGTCAACTTCCCGTCGAA…
>cardinal_N_17
ATGGTCTCCAAAGGCGAAGAACTTATAAAGGAGAACATGCACATGAAACTGTACATGGAAGGCACCGTAAATAACCACCACTTCAAGTGTACAACAGAGGGTGAGGGAAAACCTTACGAGGGAACGCAGACGCAGCGAATTAAAGTCGTCGAGGGGGGCCCCCTCCCATTTGCGTTTGATATCCTCGCTACGTGTTTTATGTATGGTTCAAAGACATTCATAAATCACACGCAGGGGATCCCGGACTTCTTCAAGCAGTCTTTCCCAGAAGGCTTCACCTGGGAACGCGTCACAACTACGAGGATGGCGGTGTGCTCACCGTTACCCAGGATACGTCTCTTCAGGACGGCTGTCTAATATACAATGTTAAACTCCGGGGGGTCAACTTCCCGTCAAACG…
>cardinal_N_25
ATGGTGTCGAAAGGCGAAGAACTGATAAAGGAGAACATGCACATGAAACTGTACATGGAAGGGACCGTCAATAACCACCACTTCAAGTGTACAACTGAGGGTGAGGGCAAACCGTACGAGGGCACCCAGACGCAGCGCATTAAAGTCGTCGAGGGGGGTCCACTACCCTTTGCCTTTGATATCCTCGCAACCTGTTTTATGTATGGCTCAAAGACGTTCATAAATCACACCCAGGGTATCCCTGACTTCTTCAAGCAGTCGTTCCCGGAAGGGTTCACGTGGGAACGCGTCACCACTTACGAGGATGGCGGAGTCCTTACCGTCACCCAGGATACATCCCTCCAGGACGGCTGTCTCATATACAATGTGAAACTGCGTGGTGTGAACTTCCCTCGAACG…
>cardinal_N_29
ATGGTCTCCAAAGGAGAAGAACTGATAAAGGAGAACATGCACATGAAACTTTACATGGAAGGGACTGTCAATAACCACCACTTCAAGTGTACAACGGAGGGAGAGGGTAAACCCTACGAGGGGACTCAGACACAGCGAATTAAAGTGGTAGAGGGCGGCCCCCTCCCGTTTGCGTTTGATATCCTCGCAACATGTTTTATGTAAATCACACCCAGGGCATCCCCGACTTCTTCAAGCAGTCATTCCCCGAAGGCTTCACCTGGGAACGCGTTACAACTTACGAGGATGGCGGTGTCCTCACAGTGACACAGGATACATCACTGCAGGACGGGTGTCTGATATACAATGTAAAACTGCGAGGTGTGAACTTCCCGTCGAACGGGCCGGTCATGCAGAAGA…
>cardinal_N_32
ATGGTCTCGAAAGGGGAAGAACTGATAAAGGAGAACATGCACATGAAACTCTACATGGAAGGGACCGTTAATAACCACCACTTCAAGTGTACAACGGAGGGAGAGGGAAAACCGTACGAGGGTACCCAGACCCAGCGGATTAAAGTTGTCGAGGGAGGACCCCTTCCCTTTGCCTTTGATATCCTGGCCACCTGTTTTATGTATGGCTCGAAGACTTTCATAAATCACACCCAGGGGATCCCGGACTTCTTCAAGCAGTCCTTCCCCGAAGGTTTCACCTGGGAACGTGTCACCACCTACGAGGATGGCGGTGTCCTCACCGTCACCCAGGATACATCGCTCCAGGACGGATGTCTAATATACAATGTAAAACTCCGCGGCGTAAACTTCCCCTCCAAC…
>cardinal_N_14
ATGGTTTCTAAAGGGGAAGAACTCATAAAGGAGAACATGCACATGAAACTGTACATGGAAGGCACAGTCAATAACCACCACTTCAAGTGTACCACTGAGGGAGAGGGAAAACCGTACGAGGGCACACAGACCCAGCGAATTAAAGTTGTAGAGGGCGGCCCACTACCTTTTGCCTTTGATATCCTTGCCACCTGTTTTATGTATGGATCGAAGACGTTCATAAATCACACACAGGGAATCCCGGACTTCTTCAAGCAGTCGTTCCCCGAAGGCTTCACCTGGGAACGCGTCACCACCTACGAGGATGGAGGCGTACTCACCGTTACCCAGGATACGTCACTTCAGGACGGTTGTCTTATATACAATGTGAAACTGCGTGGTGTCAACTTCCCATCTAAC…
>cardinal_N_36
ATGGTCTCGAAAGGAGAAGAACTGATAAAGGAGAACATGCACATGAAACTGTACATGGAAGGCACCGTCAATAACCACCACTTCAAGGTACAACGGAGGGTGAGGGGAAACCGTACGAGGGCACACAGACGCAGCGCATTAAAGTCGTGGAGGGGGGCCCTCTCCCCTTTGCTTTTGATATCCTCGCCACCTGTTTTATGTATGGCTCCAAGACGTTCATAAATCACACGCAGGGGATCCCAGACTTCTTCAAGCAGTCCTTCCCCGAAGGCTTCACCTGGGAACGCGTCACCACGTACGAGGATGGCGGCGTCCTCACCGTCACCCAGGATACCTCCCTCCAGGACGGCTGTCTCATATACAATGTTAAATTCGAGGGGTAAACTTCCCGTCGAACGG…
>cardinal_N_22
ATGGTGTCGAAAGGCGAAGAACTGATAAAGGAGAACATGCACATGAAACTGTACATGGAAGGGACAGTCAATAACCACCACTTCAAGTGTACCACAGAGGGTGAGGGGAAACCCTACGAGGGGACGCAGACACAGCGTATTAAAGTTGTGGAGGGAGGGCCGCTTCCCTTTGCGTTTGATATCCTGGCCACCTGTTTTATGTATGGGTCGAAGACCTTCATAAATCACACCCAGGGAATCCCCGACTTCTTCAAGCAGTCTTTCCCTGAAGGTTTCACTTGGGAACGCGTCACGACATACGAGGATGGCGGTGTACTTACCGTAACACAGGATACCTCGCTACAGGACGGGTGTCTAATATACAATGTGAAACTTCGGGGGGTGAACTTCCCCTCCAAC…
>cardinal_N_41
ATGGTCTCGAAAGGGGAAGAACTCATAAAGGAGAACATGCACATGAAACTGTACATGGAAGGGACTGTAAATAACCACCACTTCAAGTGTACAACTGAGGGTGAGGGAAAACCATACGAGGGTACACAGACTCAGCGTATTAAAGTGGTGGAGGGTGGCCCACTGCCTTTTATTTGATATCCTAGCAACCTGTTTTATGTATGGGTCGAAGACCTTCATAAATCACACTCAGGGGATCCCGGACTTCTTCAAGCAGTCCTTCCCAGAAGGCTTCACCTGGGAACGCGTCACCACCTACGAGGATGGTGGCGTCCTCACCGTCACCCAGGATACCTCCCTGCAGGACGGGTGTCTGATATACAATGTCAAACTTCGGGGTGTTAACTTCCCTTCCAACGG…
>cardinal_N_47
ATGGTGTCCAAAGGTGAAGAACTGATAAAGGAGAACATGCACATGAAACTGTACATGGAAGGCACAGTAAATAACCACCACTTCAAGTGTACGACCGAGGGTGAGGGCAAACCATACGAGGGGACCCAGACCCAGCGGATTAAAGTCGTCGAGGGCGGTCCACTCCCCTTTGCATTTGATATCCTCGCAACATGTTTTATGTATGGCTCTAAGACCTTCATAAATCACACCCAGGGCATCCCAGACTTCTTCAAGCAGTCCTTCCCCGAAGGCTTCACCTGGGAACGCGTCACGACCTACGAGGATGGCGGTGTCCTCACCGTCACCCAGGATACCTCCCTCCAGGACGGTTGTCTTATATACAATGTGAAACTACGTGGTGTGAACTTCCCATCAAAC…
>cardinal_N_53
ATGGTATCTAAAGGGGAAGAACTGATAAAGGAGAACATGCACATGAAACTGTACATGGAAGGGACTGTTAATAACCACCACTTCAAGTGTACCACAGAGGGCGAGGGCAAACCCTACGAGGGCACGCAGACGCAGCGCATTAAAGTCGTAGAGGGCGGCCCGCTCCCGTTTGCGTTTGATATCCTCGCGACCTGTTTTATGTATGGCTCTAAGACGTTCATAAATCACACCCAGGGCATCCCAGACTTCTTCAAGCAGTCGTTCCCGGAAGGATTCACTTGGGAACGGGTGACGACGTACGAGGATGATGGGGTCCTCACCGTCACCCAGGATACCTCCCTCCAGGACGGCTGTCTCATATACAATGTCAAACTCCGTGGGGTGAACTTCCCGTCCAAC…
>cardinal_N_81
ATGGTTTCTAAAGGTGAAGAACTTATAAAGGAGAACATGCACATGAAACTCTACATGGAAGGGACGGTCAATAACCACCACTTCAAGTGTACTACAGAGGGCGAGGGCAAACCCTACGAGGGCACCCAGACGCAGCGGATTAAAGTGGTAGAGGGGGGGCCGTTGCCCTTTGCGTTTGATATCCTTGCGACTTGTTTTATGTATGGATCTAAGACATTCATAAATCACACGCAGGGCATCCCGGACTTCTTCAAGCAGTCCTTCCCGGAAGGTTTCACCTGGGAACGCGTGACGACATACGAGGATGGCGGCGTACTAACCGTTACCCAGGATACTTCACTGCAGGACGGGTGTCTTATATACAATGTAAAACTCCGGGGGGTGAACTTCCCATCGAAC…
>cardinal_N_59
ATGGTTTCGAAAGGGGAAGAACTCATAAAGGAGAACATGCACATGAAACTCTACATGGAAGGAACAGTCAATAACCACCACTTCAAGTGTACCACGGAGGGAGAGGGTAAACCGTACGAGGGGACGCAGACACAGCGTATTAAAGTGGTTGAGGGAGGGCCGCTGCCTTTTGCCTTTGATATCCTCGCGACGTGTTTTATGTATGGCTCGAAGACTTTCATAAATCACACACAGGGGATCCCCGACTTCTTCAAGCAGTCCTTCCCCGAAGGCTTCACCTGGGAACGGGTCACTACATACGAGGATGGGGGAGTGCTCACCGTCACCCAGGATACGTCGCTCCAGGACGGCTGTCTAATATACAATGTGAAACTCCGGGGAGTAAACTTCCCCTCCAAC…
>cardinal_N_79
ATGGTGTCCAAAGGAGAAGAACTCATAAAGGAGAACATGCACATGAAACTATACATGGAAGGTACCGTGAATAACCACCACTTCAAGTGTACCACGGAGGGCGAGGGGAAACCATACGAGGGGACCCAGACGCAGCGGATTAAAGTGGTAGAGGGGGGGCCGCTACCATTTGCGTTTGATATCCTCGCCACCTGTTTTATGTATGGGTCCAAGACTTTCATAAATCACACCCAGGGGATCCCCGACTTCTTCAAGCAGTCCTTCCCCGAAGGGTTCACCTGGGAACGGGTCACCACATACGAGGATGGTGGCGTCCTCACCGTCACCCAGGATACCTCCCTCCAGGACGGCTGTCTGATATACAATGTCAAACTGCGGGGAGTCAACTTCCCATCGAAC…
>cardinal_N_42
ATGGTTTCAAAAGGAGAAGAACTAATAAAGGAGAACATGCACATGAAACTCTACATGGAAGGGACGGTGAATAACCACCACTTCAAGTGTACGACAGAGGGGGAGGGGAAACCGTACGAGGGGACACAGACACAGCGCATTAAAGTGGTGGAGGGGGGGCCGCTCCCGTTTGCGTTTGATATCCTGGCCACATGTTTTATGTATGGTTCAAAGACCTTCATAAATCACACCCAGGGCATCCCGGACTTCTTCAAGCAGTCGTTCCCAGAAGGGTTCACGTGGGAACGGGTGACCACTTACGAGGATGGCGGTGTCCTCACGGTCACCCAGGATACTTCCCTCCAGGACGGCTGTCTCATATACAATGTTAAACTCCGCGGCGTCAACTTCCCCTCCAAC…
>cardinal_N_37
ATGGTGTCTAAAGGCGAAGAACTCATAAAGGAGAACATGCACATGAAACTGTACATGGAAGGGACCGTCAATAACCACCACTTCAAGTGTACCACTGAGGGAGAGGGGAAACCGTACGAGGGGACACAGACTCAGCGCATTAAAGTCGTTGAGGGGGGTCCGCTCCCCTTTGCTTTTGATATCCTGGCGACCTGTTTTATGTATGGGTCGAAGACTTTCATAAATCACACCCAGGGTATCCCAGACTTCTTCAAGCAGTCCTTCCCAGAAGGCTTCACGTGGGAACGTGTGACGACGTACGAGGATGGAGGCGTGCTTACGGTTACCCAGGATACTTCGCTACAGGACGGTGTCTAATATACAATGTTAAACTCCGGGGAGTGAACTTCCCCTCGAACG…
>cardinal_N_77
ATGGTTTCCAAAGGGGAAGAACTTATAAAGGAGAACATGCACATGAAACTTTACATGGAAGGGACTGTGAATAACCACCACTTCAAGTGTACAACGGAGGGCGAGGGGAAACCATACGAGGAACTCAGACGCAGCGCATTAAAGTGGTTGAGGGGGGGCCGCTACCATTTGCCTTTGATATCCTAGCCACCTGTTTTATGTATGGCTCGAAGACGTTCATAAATCACACGCAGGGAATCCCCGACTTCTTCAAGCAGTCCTTCCCCGAAGGCTTCACCTGGGAACGCGTCCACCACCTACGAGGATGGCGGCGTCCTGACCGTAACACAGGATACGTCGCTACAGGACGGTTGTCTCATATACAATGTCAAACTGCGGGGGGTGAACTTCCCCTCTAAC…
>cardinal_N_78
ATGGTCTCAAAAGGGGAAGAACTCATAAAGGAGAACATGCACATGAAACTTTACATGGAAGGAACCGTTAATAACCACCACTTCAAGTGTACCACGGAGGGCGAGGGCAAACCGTACGAGGGGACCCAGACTCAGCGCATTAAAGTCGTCGAGGGCGGCCCCCTCCCCTTTGCCTTTGATATCCTCGCGACCTGTTTTATGTATGGCTCCAAGACATTCATAAATCACACCCAGGGAATCCCCGACTTCTTCAAGCAGTCCTTCCCCGAAGGCTTCACCTGGGAACGCGTTACCACATACGAGGATGGCGGCGTCCTCACCGTCACCCAGGATACCTCCCTCCAGGACGGTTGTCTCATATACAATGTGAAACTTCGGGGAGTGAACTTCCCGTCAAAC…
>cardinal_N_56
ATGGTTTCGAAAGGTGAAGAACTGATAAAGGAGAACATGCACATGAAACTCTACATGGAAGGCACTGTTAATAACCACCACTTCAAGTGTACGACCGAGGGCGAGGGAAAACCCTACGAGGGCACCCAGACGCAGCGCATTAAAGTCGTGGAGGGAGGTCCACTTCCGTTTGCCTTTGATATCCTGGCCACCTGTTTTATGTATGGCTCCAAGACCTTCATAAATCACACACAGGGAATCCCGGACTTCTTCAAGCAGTCTTTCCCCGAAGGGTTCACCTGGGAACGAGTCACAACATACGAGGATGGGGGCGTCCTGACCGTCACCCAGGATACTTCCCTCCAGGACGGGTGTCTCATATACAATGTTAAACTGCGGGGTGTGAACTTCCCGTCGAAC…
>cardinal_N_46
ATGGTTTCGAAAGGTGAAGAACTTATAAAGGAGAACATGCACATGAAACTATACATGGAAGGCACCGTGAATAACCACCACTTCAAGTGTACAACCGAGGGCGAGGGAAAACCATACGAGGGCACTCAGACACAGCGTATTAAAGTGGTGGAGGGGGGGCCGCTACCTTTTGCGTTGATATCCTGGCCACTTGTTTTATGTATGGGTCCAAGACGTTCATAAATCACACACAGGGCATCCCGGACTTCTTCAAGCAGTCATTCCCAGAAGGGTTCACGTGGGAACGTGTCACCACCTACGAGGATGGCGGCGTCCTGATGTCACGCAGGATACGTCCCTACAGGACGGATGTCTCATATACAATGTCAAACTGCGGGGGGTGAACTTCCCGTCCAACGG…
>cardinal_N_67
ATGGTGTCGAAAGGGGAAGAACTTATAAAGGAGAACATGCACATGAAACTGTACATGGAAGGGACTGTCAATAACCACCACTTCAAGTGTACGACCGAGGGGGAGGGCAAACCCTACGAGGGCACTCAGACGCAGCGAATTAAAGTCGTGGAGGGGGGCCCTCTTCCGTTTGCGTTTGATATCCTCGCCACCTGTTTTATGTATGGCTCAAAGACCTTCATAAATCACACCCAGGGAATCCCCGACTTCTTCAAGCAGTCATTCCCAGAAGGCTTCACCTGGGAACGGGTCACCACGTACGAGGATGGAGGCGTTCTCACAGTTACTCAGGATACCTCCCTCCAGGACGGGTGTCTGATATACAATGTGAAACTCCGCGGGGTTAACTTCCCGTCGAAC…
>cardinal_N_83
ATGGTGTCAAAAGGGGAAGAACTGATAAAGGAGAACATGCACATGAAACTTTACATGGAAGGCACCGTTAATAACCACCACTTCAAGTGTACCACAGAGGGAGAGGGTAAACCTTACGAGGGAACACAGACTCAGCGGATTAAAGTCGTAGAGGGCGGACCCCTTCCTTTTGCCTTTGATATCCTCGCAACTTGTTTTATGTATGGTTCCAAGACATTCATAAATCACACGCAGGGAATCCCGGACTTCTTCAAGCAGTCATTCCCCGAAGGGTTCACCTGGGAACGTGTCACAACCTACGAGGATGGCGGCGTACTCACCGTGACCCAGGATACCTCCCTCCAGGACGGCTGTCTCATATACAATGTCAAACTTCGGGGCGTAAACTTCCCTTCCAAC…
>cardinal_N_16
ATGGTCTCCAAAGGTGAAGAACTGATAAAGGAGAACATGCACATGAAACTATACATGGAAGGTACCGTTAATAACCACCACTTCAAGTGTACCACGGAGGGGGAGGGCAAACCCTACGAGGGCACTCAGACCCAGCGGATTAAAGTCGTCGAGGGCGGCCCACTCCCCTTTGCCTTTGATATCCTGGCCACCTGTTTTATGTATGGCTCCAAGACCTTCATAAATCACACCCAGGGTATCCCAGACTTCTTCAAGCAGTCCTTCCCCGAAGGATTCACCTGGGAACGAGTCACAACGTACGAGGATGGAGGGGTACTGACGGTAACTCAGGATACTTCTCTACAGGACGGATGTCTCATATACAATGTCAAACTCCGCGGCGTCAATTTCCCGTCCAAC…
>cardinal_N_51
ATGGTGTCGAAAGGGGAAGAACTTATAAAGGAGAACATGCACATGAAACTTTACATGGAAGGGACCGTCAATAACCACCACTTCAAGTGTACCACAGAGGGTGAGGGAAAACCCTACGAGGGGACCCAGACACAGCGGATTAAAGTGGTGGAGGGGGGGCCGCTCCCGTTTGCGTTTGATATCCTCGCCACTTGTTTTATGTATGGGTCGAAGACGTTCATAAATCACACCCAGGGAATCCCCGACTTCTTCAAGCAGTCCTTCCCCGAAGGGTTCACATGGGAACGCGTCACAATCTACGAGGATGGCGGCGTTCTAACCCACCCAGGATACCTCGCTGCAGGACGGGTGTCTCATATACAATGTGAAACTCCGCGGCGTTAACTTCCCATCGAACGG…
>cardinal_N_65
ATGGTGTCCAAAGGCGAAGAACTAATAAAGGAGAACATGCACATGAAACTGTACATGGAAGGAACTGTGAATAACCACCACTTCAAGTGTACCACAGAGGGTGAGGGCAAATCATACGAGGGAACCCAGACACAGCGTATTAAAGTGGTCGAGGGAGGGCCCCTCCCCTTTGCATTTGATATCCTTGCTACATGTTTTATGTATGGATCGAAGACGTTCATAAATCACACGCAGGGGATCCCGGACTTCTTCAAGCAGTCGTTCCCTGAAGGGTTCACTTGGGAACGGGTGACGACTTACGAGGATGGCGGCGTGCTCACCGTAACCCAGGATACTTCGCTCCAGGACGGATGTCTCATATACAATGTTAAACTGCGGGGGGTCAACTTCCCGTCGAAC…
>cardinal_N_86
ATGGTGTCAAAAGGGGAAGAACTGATAAAGGAGAACATGCACATGAAACTGTACATGGAAGGCACTGTGAATAACCACCACTTCAAGTGTACGACGGAGGGGGAGGGGAAACCGTACGAGGGAACGCAGACGCAGCGGATTAAAGTGGTGGAGGGAGGCCCTCTGCCGTTTGCGTTTGATATCCTAGCCACCTGTTTTATGTATGGGTCTAAGACTTTCATAAATCACACGCAGGGCATCCCTGACTTCTTCAAGCAGTCCTTCCCCGAAGGTTTCACCTGGGAACGCGTCACCACCTACGAGGATGGCGGGGTCCTAACTGTCACACAGGATACATCTCTCCAGGACGGGTGTCTCATATACAATGTGAAACTCCGGGGCGTTAACTTCCCGTCCAAC…
>cardinal_N_43
ATGGTGTCGAAAGGAGAAGAACTTATAAAGGAGAACATGCACATGAAACTGTACATGGAGGGACGGTTAATAACCACCACTTCAAGTGTACCACTGAGGGCGAGGGCAAACCATACGAGGGTACCCAGACGCAGCGGATTAAAGTAGTTGAGGGTGGGCCCCTTCCTTTTGCGTTTGATATCCTTGCGACCTGTTTTATGTATGGATCAAAGACTTTCATAAATCACACCCAGGGTATCCCCGACTTCTTCAAGCAGTCCTTCCCTGAAGGCTTCACCTGGGAACGCGTCACCACCTACGAGGATGGCGGCGTCCTCACCGTCACACAGGATACCTCACTGCAGGACGGATGTCTCATATACAATGTTAAACTACGAGGGGTTAACTTCCCCTCGAACG…
>cardinal_N_15
ATGGTGTCGAAAGGGGAAGAACTGATAAAGGAGAACATGCACATGAAACTATACATGGAAGGGACCGTGAATAACCACCACTTCAAGTGTACCACGGAGGGGGAGGGCAAACCCTACGAGGGAACTCAGACCCAGCGGATTAAAGTGGTCGAGGGAGGACCGCTTCCATTTGCGTTTGATATCCTGGCAACTTGTTTTATGTATGGGTCTAAGACCTTCATAAATCACACGCAGGGCATCCCAGACTTCTTCAAGCAGTCCTTCCCCGAAGGATTCACCTGGGAACGAGTGACCACCTACGAGGATGGAGGAGTGCTGACGGTAACTCAGGATACCTCCCTGCAGGACGGATGTCTAATATACAATGTGAAACTGCGGGGCGTTAACTTCCCATCCAAC…
>cardinal_N_34
ATGGTTTCGAAAGGTGAAGAACTTATAAAGGAGAACATGCACATGAAACTGTACATGGAAGGAACAGTTAATAACCACCACTTCAAGTGTACGACTGAGGGTGAGGGAAAACCCTACGAGGGAACTCAGACGCAGCGGATTAAAGTTGTTGAGGGAGGCCCGCTTCCTTTTGCGTTTGATATCCTTGCGACCTGTTTTATGTATGGTTCGAAGACGTTCATAAATCACACGCAGGGAATCCCGGACTTCTTCAAGCAGTCCTTCCCGGAAGGCTTCACCTGGGAACGCGTCACTACCTACGAGGATGGCGGGGTCCTCACCGTCACCCAGGATACATCCCTCCAGGACGGCTGTCTCATATACAATGTCAAACTCCGCGGCGTCAACTTCCCATCGAAC…
>cardinal_N_24
ATGGTGTCAAAAGGTGAAGAACTCATAAAGGAGAACATGCACATGAAACTATACATGGAAGGCACAGTCAATAACCACCACTTCAAGTGTACTACGGAGGGAGAGGGCAAACCCTACGAGGGCACCCAGACCCAGCGCATTAAAGTCGCGAGGGCGGCCCCCTCCCGTTTGCCTTTGATATCCTCGCCACGTGTTTTATGTATGGGTCCAAGACCTTCATAAATCACACACAGGGAATCCCCGACTTCTTCAAGCAGTCCTTCCCTGAAGGGTTCACGTGGGAACGGGTGACGACGTACGAGGATGGTGGGGTGCTGACGGTGACGCAGGATACGTCCCTGCAGGACGGGTGTCTTATATACAATGTTAAACTGCGCGGCGTTAACTTCCCGTCGAACG…
>cardinal_N_85
ATGGTATCGAAAGGGGAAGAACTCATAAAGGAGAACATGCACATGAAACTCTACATGGAAGGGACCGTCAATAACCACCACTTCAAGTGTACGACAGAGGGGGAGGGAAAACCCTACGAGGGGACGCAGACGCAGCGAATTAAAGTCGTAGAGGGAGGCCCGCTCCCTTTTGCGTTTGATATCCTGGCCACGTGTTTTATGTATGGGTCAAAGACATTCATAAATCACACGCAGGGCATCCCAGACTTCTTCAAGCAGTCCTTCCCCGAAGGCTTCACCTGGGAACGCGTCACCACCTACGAGGATGGCGGCGTCCTAACGGTGACCCAGGATACTTCTCTGCAGGACGGCTGTCTGATATACAATGTTAAACTCCGCGGCGTGAACTTCCCCTCTAAC…
>cardinal_N_66
ATGGTTTCGAAAGGGGAAGAACTTATAAAGGAGAACATGCACATGAAACTTTACATGGAAGGCACCGTAAATAACCACCACTTCAAGTGTACCACTGAGGGTGAGGGGAAACCATACGAGGGGACCCAGACCCAGCGGATTAAAGTCGTTGAGGGCGGCCCCCTACCCTTTGCCTTTGATATCCTTGCGACGTGTTTTATGTATGGGTCCAAGACCTTCATAAATCACACGCAGGGTATCCCCGACTTCTTCAAGCAGTCTTTCCCGGAAGGGTTCACGTGGGAACGGGTCACGACTTACGAGGATGGCGGCGTCCTCACCGTGACACAGGATACCTCCCTCCAGGACGGCTGTCTCATATACAATGTAAAACTGCGAGGCGTCAACTTCCCTTCTAAC…

## Sheet: mcardinal_L (LCR)
>cardinal_N_L06
ATGGTTTCAAAAGGCGAAGAACTTATAAAGGAGAACATGCACATGAAACTCTACATGGAAGGTACGGTCAATAACCACCACTTCAAGTGTACGACTGAGGGTGAGGGCAAACCGTACGAGGGGACACAGACTCAGCGCATTAAAGTGGTAGAGGGTGGGCCGCTGCCTTTTGCTTTTGATATCCTTGCCACCTGTTTTATGTATGGCTCAAAGACCTTCATAAATCACACCCAGGGCATCCCCGACTTCTTCAAGCAGTCCTTCCCCGAAGGCTTCACCTGGGAACGGGTCACCACCTACGAGGATGGCGGCGTCCTCACCGTCACACAGGATACCTCCCTCCAGGACGGGTGTCTGATATACAATGTGAAACTCCGAGGGGTGAACTTCCCCTCTAAC…
>cardinal_N_L38
ATGGTTTCCAAAGGCGAAGAACTCATAAAGGAGAACATGCACATGAAACTGTACATGGAAGGCACCGTTAATAACCACCACTTCAAGTGTACTACCGAGGGAGAGGGAAAACCATACGAGGGGACGCAGACACAGCGGATTAAAGTGGTAGAGGGGGGCCCGCTGCCGTTTGCGTTTGATATCCTAGCCACCTGTTTTATGTATGGATCGAAGACCTTCATAAATCACACCCAGGGGATCCCAGACTTCTTCAAGCAGTCGTTCCCGGAAGGGTTCACCTGGGAACGCGTGACCACCTACGAGGATGGTGGAGTGCTTACTGTAACCCAGGATACCTCCCTCCAGGACGGCTGTCTCATATACAATGTAAAACTGCGGGGCGTTAACTTCCCCTCGAAC…
>cardinal_N_L07
ATGGTTTCCAAAGGCGAAGAACTGATAAAGGAGAACATGCACATGAAACTTTACATGGAAGGAACCGTCAATAACCACCACTTCAAGTGTACCACCGAGGGAGAGGGAAAACCCTACGAGGGAACGCAGACACAGCGGATGAGGGGGGGCCGCTTCCGTTTGCGTTTGATATCCTCGCCACCTGTTTTATGTATGGCTCCAAGACCTTCATAAATCACACCCAGGGTATCCCCGACTTCTTCAAGCAGTCGTTCCCTGAAGGCTTCACGTGGGAACGCGTTACCACATACGAGGATGGCGGAGTTCTCACCGTCACCCAGGATACGTCCCTACAGGACGGTTGTCTCATATACAATGTTAAACTACGAGGGGTCAACTTCCCTCCAACGGCCCCGTCAT…
>cardinal_N_L70
ATGGTTTCTAAAGGGGAAGAACTAATAAAGGAGAACATGCACATGAAACTCTACATGGAAGGCACTGTTAATAACCACCACTTCAAGTGTACTACCGAGGGAGAGGGCAAACCATACGAGGGTACCCAGACGCAGCGCATTAAAGTTGTAGAGGGTGGGCCCCTGCCTTTTGCTTTTGATATCCTGGCAACTTGTTTTATGTATGGGTCTAAGACATTCATAAATCACACGCAGGGGATCCCGGACTTCTTCAAGCAGTCATTCCCGGAAGGTTTCACATGGGAACGCGTTACAACATACGAGGTGGAGGTGTACTAACAGTAACGCAGGATACATCGCTCCAGGACGGGTGTCTGATATACAATGTAAAACTGCGGGGTGTTAACTTCCCGTCAAACG…
>cardinal_N_L22
ATGGTTTCTAAAGGGGAAGAACTCATAAAGGAGAACATGCACATGAAACTATACATGGAAGGGACTGTGAATAACCACCACTTCAAGTGTACTACGGAGGGCAAGGGGAAACCCTACGAGGGGACGCAGACGCAGCGCATTAAAGTCGTAGAGGGTGGTCCGCTCCCCTTTGCTTTTGATATCCTTGCCACCTGTTTTATGTATGGATCCAAGACTTTCATAAATCACACTCAGGGGATCCCGGACTTCTTCAAGCAGTCTTTCCCGGAAGGGTTCACGTGGGAACGCGTGACGACGTACGAGGATGGCGGCGTCCTCACAGTCACCCAGGATACTTCACTCCAGGACGGCTGTCTTATATACAATGTTAAACTACGGGGTGTTAACTTCCCCTCGAAC…
>cardinal_N_L90
ATGGTCTCGAAAGGCGAAGAACTCATAAAGGAGAACATGCACATGAAACTTTACATGGAAGGCACAGTCAATAACCACCACTTCAAGTGTACCACTGAGGGCGAGGGAAAACCATACGAGGGTACACAGACCCAGCGGATTAAAGTGGTGGAGGGTGGTCCCCTGCCGTTTGCGTTTGATATCCTCGCCACCTGTTTTATGTATGGGTCGAAGACGTTCATAAATCACACCCAGGGGATCCCTGACTTCTTCAAGCAGTCCTTCCCGGAAGGCTTCACATGGGAACGGGTGACGACCTACGAGGATGGCGGCGTCCTCACCGTCACTCAGGATACCTCACTACAGGACGGGTGTCTCATATACAATGTGAAACTCCGAGGCGTCAACTTCCCTTCTAAC…
>cardinal_N_L25
ATGGTCTCTAAAGGGGAAGAACTCATAAAGGAGAACATGCACATGAAACTCTACATGGAAGGCACGGTCAATAACCACCACTTCAAGTGTACAACAGAGGGAGAGGGGAAACCCTACGAGGGGACGCAGACCCAGCGAATTAAAGTCGTGGAGGGCGGCCCCCTCCCCTTTGCCTTTGATATCCTCGCCACATGTTTTATGTATGGCTCGAAGACCTTCATAAATCACACCCAGGGCATCCCTGACTTCTTCAAGCAGTCGTTCCCGGAAGGGTTCACTTGGGAACGGGTCACAACCTACGAGGATGGCGGCGTCCTCACAGTGACCCAGGATACCTCACTCCAGGACGGCTGTCTCATATACAATGTGAAACTCCGAGGGGTAAACTTCCCCTCGAAC…
>cardinal_N_L54
ATGGTATCGAAAGGGGAAGAACTTATAAAGGAGAACATGCACATGAAACTTTACATGGAAGGAACCGTAAATAACCACCACTTCAAGTGTACGACAGAGGGGGAGGGTAAACCCTACGAGGGAACCCAGACACAGCGAATTAAAGTTGTCGAGGGGGGGCCACTGCCGTTTGCCTTTGATATCCTCGCCACATGTTTTATGTATGGATCGAAGACATTCATAAATCACACTCAGGGAATCCCAGACTTCTTCAAGCAGTCCTTCCCAGAAGGATTCACTTGGGAACGGGTGACAACCTACGAGGATGGCGGCGTCCTAACCGTCACACAGGATACCTCTCTCCAGGACGGCTGTCTTATATACAATGTGAAACTCCGAGGTGTTAACTTCCCGTCTAAC…
>cardinal_N_L60
ATGGTGAGCAAGGGCGAGGGCAAACCCTACGAGGGGACCCAGACGCAGCGTATTAAAGTGGTGGAGGGGGGCCCGCTGCCGTTTGCGTTTGATATCCTAGCCACCTGTTTTATGTATGGTTCAAAGACTTTCATAAATCACACGCAGGGCATCCCTGACTTCTTCAAGCAGTCCTTCCCGGAAGGGTTCACGTGGGAACGTGTCACGACGTACGAGGATGGCGGCGTCCTCACCGTCACTCAGGATACCTCTCTGCAGGACGGGTGTCTGATATACAATGTGAAACTACGAGGCGTCAACTTCCCGTCGAACGGGCCAGTGATGCAGAAGAAGACCCTCGGTTGGGAGGCCACCACAGAGACACTCTATCCAGCAGACGGAGGTCTTGAGGGGCGATGC…
>cardinal_N_L37
ATGGTGTCTAAAGGAGAAGAACTCATAAAGGAGAACATGCACATGAAACTCTACATGGAAGGCACGGTCAATAACCACCACTTCAAGTGTACGACCGAGGGTGAGGGTAAACCCTACGAGGGGACACAGACTCAGCGCATTAAAGTCGTGGAGGGTGGCCCCCTTCCTTTTGCCTTTGATATCCACGCCACATGTTTTATGTATGGTTCGAAGACGTTCATAAATCACACGCAGGGTATCCCAGACTTCTTCAAGCAGTCCTTCCCCGAAGGGTTCACCTGGGAACGGGTTACGACATACGAGGATGGGGGCGTCCTAACAGTCACTCAGGATACGTCTCTACAGGACGGCTGTCTTATATACAATGTGAAACTACGCGGCGTCAACTTCCCATCCAAC…
>cardinal_N_L71
ATGGTGTCCAAAGGCGAAGAACTCATAAAGGAGAACATGCACATGAAACTCTACATGGAAGGCACCGTCAATAACCACCACTTCAAGTGTACCACCGAGGGCGAGGGTAAACCGTACGAGGGCACGCAGACACAGCGGATTAAAGTGGTCGAGGGGGGACCCCTGCCTTTTGCCTTTGATATCCTCGCCACGTGTTTTATGTATGGGTCCAAGACCTTCATAAATCACACTCAGGGCATCCCAGACTTCTTCAAGCAGTCCTTCCCCGAAGGCTTCACCTGGGAACGCGTCACCACCTACGAGGATGGCGGCGTCCTCACCGTCACCCAGGATACTTCGCTACAGGACGGCTGTCTCATATACAATGTGAAACTTCGGGGTGTTAACTTCCCGTCAAAC…
>cardinal_N_L75
ATGGTCTCCAAAGGGGAAGAACTCATAAAGGAGAACATGCACATGAAACTCTACATGGAAGGCACGGTCAATAACCACCACTTCAAGTGTACCACGGAGGGAGAGGGCAAACCCTACGAGGGGACCCAGACGCAGCGAATTAAAGTGGTCGAGGGTGAGCCGCTACCGTTTGCGTTTGATATCCTCGCCACATGTTTTATGTATGGTTCTAAGACATTCATAAATCACACCCAGGGGATCCCTGACTTCTTCAAGCAGTCGTTCCCCGAAGGATTCACGTGGGAACGTGTGACAACGTACGAGGATGGCGGGGTCCTGACCGTCACCCAGGATACCTCGCTCCAGGACGGCTGTCTCATATACAATGTGAAACTGCGGGGTGTCAACTTCCCATCAAAC…
>cardinal_N_L55
ATGGTGTCAAAAGGGGAAGAACTAATAAAGGAGAACATGCACATGAAACTGTACATGGAAGGTACTGTAAATAACCACCACTTCAAGTGTACGACGGAGGGCGAGGGCAAACCGTACGAGGGTACACAGACGCAGCGGATTAAAGTAGTCGAGGGTGGCCCTCTACCCTTTGCATTTGATATCCTTGCCACATGTTTTATGTATGGGTCAAAGACTTTCATAAATCACACCCAGGGGATCCCGGACTTCTTCAAGCAGTCGTTCCCAGAAGGCTTCACATGGGAACGCGTGACAACATACGAGGATGGCGGCGTCCTGACTGTTACTCAGGATACCTCGCTACAGGACGGATGTCTGATATACAATGTGAAACTACGGGGCGTCAACTTCCCATCCAAC…
>cardinal_N_L20
ATGGTATCAAAAGGGGAAGAACTCATAAAGGAGAACATGCACATGAAACTCTACATGGAAGGCACCGTTAATAACCACCACTTCAAGTGTACGACCGAGGGCGAGGGTAAACCATACGAGGGGACGCAGACGCAGCGCATTAAAGTCGTGGAGGGCGGACCGCTCCCCTTTGCCTTTGATATCCTGGCTACCTGTTTTATGTATGGCTCTAAGACGTTCATAATCACACTCAGGGCATCCCGGACTTCTTCAAGCAGTCATTCCCAGAAGGGTTCACCTGGGAACGCGTGACTACGTACGAGGATGGGGGCGTCCTCACCGTCACCCAGGATACCTCTCTGCAGGACGGCTGTCTAATATACAATGTTAAACTGCGCGGCGTCAACTTCCCATCAAACG…
>cardinal_N_L89
ATGGTCTCTAAAGGGGAAGAACTAATAAAGGAGAACATGCACATGAAACTCTACATGGAAGGGACTGTGAATAACCACCACTTCAAGTGTACTACGGAGGGGGAGGGAAAACCGTACGAGGGGACGCAGACCCAGCGAATTAAAGTAGTCGAGGGTGGCCCGCTCCCTTTTGCCTTTGATATCCTTGCGACATGTTTTATGTATGGCTCCAAGACCTTCATAAATCACACGCAGGGTATCCCCGACTTCTTCAAGCAGTCGTTCCCGGAAGGGTTCACGTGGGAACGCGTAACAACATACGAGGATGGCGGCGTCCTCACCGTTACCCAGGATACCTCCCTGCAGGACGGGTGTCTCATATACAATGTCAAACTCCGCGGCGTCAACTTCCCCTCCAAC…
>cardinal_N_L05
ATGGTATCGAAAGGCGAAGAACTCATAAAGGAGAACATGCACATGAAACTCTACATGGAAGGCACAGTCAATAACCACCACTTCAAGTGTACCACCGAGGGCGAGGGGAACGTACGAGGGAACTCAGACGCAGCGAATTAAAGTGGTGGAGGGAGGGCCGCTGCCTTTTGCGTTTGATATCCTAGCTACCTGTTTTATGTATGGTTCGAAGACGTTCATAAATCACACTCAGGGGATCCCTGACTTCTTCAAGCAGTCCTTCCCCGAAGGATTCACCTGGGAACGCGTCACCACCTACGAGGATGGCGGGGTACTGACAGTTACGCAGGATACATCTCTCCAGGACGGGTGTCTAATATACAATGTTAAACTGCGGGGGGTTAACTTCCCCTCCAACGG…
>cardinal_N_L53
ATGGTGTCCAAAGGGGAAGAACTCATAAAGGAGAACATGCACATGAAACTATACATGGAAGGCACGGTCAATAACCACCACTTCAAGTGTACCACCGAGGGGGAGGGCAAACCGTACGAGGGGACGCAGACTCAGCGCATTAAAGTGGTAGAGGGTGGACCACTCCCCTTTGCTTTTGATATCCTCGCCACCTGTTTTATGTATGGTTCGAAGACCTTCATAAATCACACCCAGGGAATCCCAGACTTCTTCAAGCAGTCCTTCCCCGAAGGATTCACGTGGGAACGCGTGACAACCTACGAGGATGGCGGAGTCCTCACCGTCACCCAGGATACCTCCCTCCAGGACGGTTGTCTTATATACAATGTCAAACTTCGGGGGGTAAACTTCCCATCCAAC…
>cardinal_N_L12
ATGGTTTCTAAAGGGGAAGAACTAATAAAGGAGAACATGCACATGAAACTCTACATGGAAGGGACCGTAAATAACCACCACTTCAAGTGTACCACCGAGGGCGAGGGCAAACCGTACGAGGGCACTCAGACCCAGCGGATTAAAGTTGTGGAGGGCGGGCCCCTGCCCTTTGCCTTTGATATCCTAGCCACATGTTTTATGTATGGTTCGAAGACGTTCATAAATCACACTCAGGGAATCCCGGACTTCTTCAAGCAGTCTTTCCCCGAAGGCTTCACATGGGAACGCGTCACAACCTACGAGGATGGCGGCGTACTGACCGTCACCCAGGATACCTCCCTACAGGACGGGTGTCTGATATACAATGTCAAACTACGTGGGGTCAACTTCCCATCAAAC…
>cardinal_N_L52
ATGGTGTCCAAAGGGGAAGAACTTATAAAGGAGAACATGCACATGAAACTGTACATGGAAGGCACTGTCAATAACCACCACTTCAAGTGTACGACTGAGGGCGAGGGCAAACCATACGAGGGTACGCAGACACAGCGCATTAAAGTGGTGGAGGGCGGGCCCCTCCCATTTGCATTTGATATCCTCGCCACCTGTTTTATGTATGGCTCGAAGACGTTCATAAATCACACGCAGGGAATCCCGGACTTCTTCAAGCAGTCTTTCCCTGAAGGATTCACTTGGGAACGGGTTACGACGTACGAGGATGGCGGCGTCCTGACCGTGACCCAGGATACGTCCCTCCAGGACGGCTGTCTCATATACAATGTGAAACTACGCGGAGTCAACTTCCCCTCCAAC…
>cardinal_N_L17
ATGGTCTCTAAAGGAGAAGAACTAATAAAGGAGAACATGCACATGAAACTGTACATGGAAGGCACGGTTAATAACCACCACTTCAAGTGTACGACGGAGGGGGAGGGTAAACCATACGAGGGTACGCAGACGCAGCGCATTAAAGTCGTTGAGGGCGGTCCCCTCCCCTTTGCCTTTGATATCCTTGCCACCTGTTTTATGTATGGCTCCAAGACCTTCATAAATCACACCCAGGGCATCCCGGACTTCTTCAAGCAGTCCTTCCCAGAAGGTTTCACGTGGGAACGCGTCACGACTTACGAGGATGGGGGTGTACTCACGGTGACTCAGGATACATCGCTACAGGACGGGTGTCTAATATACAATGTTAAACTGCGAGGTGTGAACTTCCCCTCGAAC…
>cardinal_N_L13
ATGGTTTCGAAAGGCGAAGAACTAATAAAGGAGAACATGCACATGAAACTCTACATGGAAGGGACCGTGAATAACCACCACTTCAAGTGTACCACAGAGGGGGAGGGAAAACCTTACGAGGGGACGCAGACGCAGCGGATTAAAGTCGTGGAGGGGGGCCCCCTGCCCTTTGCATTTGATATCCTCGCAACGTGTTTTATGTATGGTTCTAAGACATTCATAAATCACACTCAGGGGATCCCCGACTTCTTCAAGCAGTCCTTCCCCGAAGGGTTCACCTGGGAACGGGTGACGACGTACGAGGATGGCGGCGTCCTTACCGTCACGCAGGATACCTCTCTGCAGGACGGTTGTCTGATATACAATGTGAAACTGCGAGGAGTAAACTTCCCCTCGAAC…
>cardinal_N_L19
ATGGTCTCTAAAGGTGAAGAACTCATAAAGGAGAACATGCACATGAAACTCTACATGGAAGGCACCGTGAATAACCACCACTTCAAGTGTACAACTGAGGGTGAGGGTAAACCCTACGAGGGCACGCAGACACAGCGCATTAAAGTGGTAGAGGGTGGTCCTCTCCCCTTTGCCTTTGATATCCTAGCCACCTGTTTATGTATGGATCGAAGACCTTCATAAATCACACACAGGGGATCCCGGACTTCTTCAAGCAGTCTTTCCCCGAAGGCTTCACCTGGGAACGCGTGACGACGTACGAGGATGGCGGAGTCCTTACCGTTACGCAGGATACGTCCCTTCAGGACGGTTGTCTTATATACAATGTCAAACTTCGCGGGGTGAACTTCCCATCGAACG…
>cardinal_N_L63
ATGGTCTCGAAAGGGGAAGAACTGATAAAGGAGAACATGCACATGAAACTTTACATGGAAGGAACAGTCAATAACCACCACTTCAAGTGTACAACTGAGGGCGAGGGCAAACCATACGAGGGAACGCAGACGCAGCGCATTAAAGTTGTGGAGGGTGGCCCTCTGCCGTTTGCGTTTGATATCCTGGCCACCTGTTTTATGTATGGGTCCAAGACGTTCATAAATCACACGCAGGGGATCCCGGACTTCTTCAAGCAGTCGTTCCCAGAAGGTTTCACTTGGGAACGCGTCACCACCTACGAGGATGGTGGCGTCCTCACCGTTACCCAGGATACCTCCCTGCAGGACGGCTGTCTGATATACAATGTGAAACTTCGGGGAGTAAACTTCCCCTCGAAC…
>cardinal_N_L51
TGGTTTCTAAAGGTGAAGAACTAATAAAGGAGAACATGCACATGAAACTATACATGGAAGGGACAGTCAATAACCACCACTTCAAGTGTACAACCGAGGGCGAGGGAAAACCGTACGAGGGCACCCAGACCCAGCGCATTAAAGTCGTCGAGGGAGGTCCACTCCCCTTTGCATTTGATATCCTTGCCACCTGTTTTATGTATGGGTCTAAGACTTTCATAAATCACACGCAGGGCATCCCAGACTTCTTCAAGCAGTCATTCCCCGAAGGATTCACGTGGGAACGCGTCACCACCTACGAGGATGGAGGCGTACTGACCGTGACCCAGGATACATCACTACAGGACGGCTGTCTTATATACAATGTAAAACTACGCGGGGTGAACTTCCCGTCGAACG…
>cardinal_N_L86
ATGGTGTCGAAAGGAGAAGAACTGATAAAGGAGAACATGCACATGAAACTCTACATGGAAGGGACCGTCAATAACCACCACTTCAAGTGTACAACCGAGGGTGAGGGCAAACCTTACGAGGGGACGCAGACCCAGCGCATTAAAGTGGTGGAGGGAGGGCCACTCCCGTTTGCCTTTGATATCCTCGCCACGTGTTTTATGTATGGTTCGAAGACATTCATAAATCACACGCAGGGGATCCCGGACTTCTTCAAGCAGTCCTTCCCGGAAGGGTTCACATGGGAACGTGTGACAACATACGAGGATGGCGGCGTCCTCACCGTCACCCAGGATACCTCTCTCCAGGACGGCTGTCTAATATACAATGTCAAACTGCGGGGGGTCAACTTCCCTTCCAAC…
>cardinal_N_L24
ATGGTGTCCAAAGGGGAAGAACTTATAAAGGAGAACATGCACATGAAACTATACATGGAAGGGACCGTAAATAACCACCACTTCAAGTGTACCACCGAGGGCGAGGGTAAACCGTACGAGGGTACGCAGACGCAGCGAATTAAAGTGGTCGAGGGGTGGCCCTCTGCCCTTTGCCTTTGATATCCTCGCCACATGTTTTATGTATGGCTCCAACATAAATCACACCCAGGGCATCCCCGACTTCTTCAAGCAGTCGTTCCCGGAAGGCTTCACCTGGGAACGCGTCACCACCTACGAGGATGGCGGCGTCCTCACCGTCACCCAGGATACGTCGCTCCAGGACGGGTGTCTGATATACAATGTCAAACTTCGAGGGGTGAACTTCCCTTCGAACGGGCC…
>cardinal_N_L59
ATGGTGTCGAAAGGTGAAGAACTCATAAAGGAGAACATGCACTGAAACTCTACATGGAAGGCACTGTCAATAACCACCACTTCAAGTGTACCACAGAGGGTGAGGGGAAACCCTACGAGGGAACTCAGACACAGCGCATTAAAGTTGTCGAGGGAGGCCCGCTTCCCTTTGCGTTTGATATCCTCGCGACATGTTTTATGTATGGTTCTAAGACTTTCATAAATCACACGCAGGGCATCCCTGACTTCTTCAAGCAGTCCTTCCCCGAAGGCTTCACCTGGGAACGCGTCACCACCTACGAGGATGGCGGTGTCCTCACCGTCACCCAGGATACGTCTCTGCAGGACGGGTGTCTGATATACAATGTAAAACTCCGAGGAGTGAACTTCCCCTCGAACG…
>cardinal_N_L69
ATGGTCTCGAAAGGAGAAGAACTCATAAAGGAGAACATGCACATGAAACTCTACATGGAAGGGACCGTCAATAACCACCACTTCAAGTGTACGACAGAGGGCGAGGGTAAACCCTACGAGGGAACACAGACCCAGCGTATTAAAGTAGTAGAGGGCGGACCACTGCCGTTTGCGTTTGATATCCTGGCGACTTGTTTTATGTATGGGTCGAAGACCTTCATAAATCACACGCAGGGGATCCCGGACTTCTTCAAGCAGTCATTCCCCGAAGGCTTCACCTGGGAACGCGTGACCACCTACGAGGATGGCGGCGTCCTGACGGTGACGCAGGATACATCGCTTCAGGACGGTTGTCTTATATACAATGTGAAACTACGGGGCGTAAACTTCCCATCGAAC…
>cardinal_N_L78
ATGGTTTCAAAAGGGGAAGAACTTATAAAGGAGAACATGCACATGAAACTGTACATGGAAGGGACCGTCAATAACCACCACTTCAAGTGTACGACCGAGGGCGAGGGTAAACCCTACGAGGGGACGCAGACGCAGCGCATTAAAGTAGTGGAGGGAGGCCCGCTACCCTTTGCGTTTGATATCCTGGCCACGTGTTTTATGTATGGATCCAAGACATTCATAAATCACACCCAGGGGATCCCTGACTTCTTCAAGCAGTCCTTCCCCGAAGGCTTCACGTGGGAACGCGTCACCACCTACGAGATGGTGGCGTCCTCACGGTCACCCAGGATACCTCCCTCCAGGACGGTTGTCTAATATACAATGTCAAACTTCGTGGTGTAAACTTCCCGTCCAACG…
>cardinal_N_L02
ATGGTTTCTAAAGGTGAAGAACTCATAAAGGAGAACATGCACATGAAACTCTACATGGAAGGAACGGTAAATAACCACCACTTCAAGTGTACTACAGAGGGTGAGGGGAAACCGTACGAGGGTACGCAGACGCAGCGGATTAAAGTTGTTGAGGGCGGGCCCCTGCCGTTTGCCTTTGATATCCTTGCCACATGTTTTATGTATGGCTCCAAGACTTTCATAAATCACACCCAGGGCATCCCCGACTTCTTCAAGCAGTCTTTCCCAGAAGGGTTCACGTGGGAACGGGTGACCACATACGAGGATGGCGGGGTCCTCACCGTCACCCAGGATACCTCCCTTCAGGACGGGTGTCTGATATACAATGTGAAACTACGAGGAGTAAACTTCCCCTCGAAC…
>cardinal_N_L58
ATGGTGTCTAAAGGGGAAGAACTCATAAAGGAGAACATGCACATGAAACTCTACATGGAAGGCACCGTAAATAACCACCACTTCAAGTGTACAACTGAGGGCGAGGGTAAACCGTACGAGGGGACGCAGACTCAGCGCATTAAAGTTGTGGAGGGGGGGCCCCTCCCGTTTGCGTTTGATATCCTGGCGACCTGTTTTATGTATGGGTCGAAGACCTTCATAAATCACACGCAGGGTATCCCGGACTTCTTCAAGCAGTCCTTCCCGGAAGGTTTCACGTGGGAACGCGTCACAACCTACGAGGATGGTGGCGTCCTAACAGTCACCCAGGATACCTCCCTACAGGACGGATGTCTGATATACAATGTCAAACTGCGGGGGGTTAACTTCCCGTCGAAC…
>cardinal_N_L93
ATGGTATCGAAAGGGGAAGAACTGATAAAGGAGAACATGCACATGAAACTCTACATGGAAGGAACGGTAAATAACCACCACTTCAAGTGTACGACCGAGGGAGAGGGTAAACCGTACGAGGGCACGCAGACTCAGCGTATTAAAGTGGTGGAGGGCGGTCCTCTTCCGTTTGCCTTTGATATCCTTGCCACCTGTTTTATGTATGGGTCCAAGACGTTCATAAATCACACCCAGGGCATCCCCGACTTCTTCAAGCAGTCCTTCCCTGAAGGATTCACGTGGGAACGCGTCACTACCTACGAGGATGGAGGCGTTCTCACCGTAACCCAGGATACATCTCTCCAGGACGGCTGTCTCATATACAATGTCAAACTCCGTGGCGTCAACTTCCCCTCTAAC…
>cardinal_N_L81
ATGGTTTCGAAAGGAGAAGAACTTATAAAGGAGAACATGCACATGAAACTGTACATGGAAGGCACAGTCAATAACCACCACTTCAAGTGTACGACAGAGGGTGAGGGTAAACCATACGAGGGAACACAGACACAGCGCATTAAAGTAGTGGAGGGCGGCCCCCTCCCCTTTGCGTTTGATATCCTCGCTACCTGTTTTATGTATGGGTCAAAGACGTTCATAAATCACACCCAGGGGATCCCGGACTTCTTCAAGCAGTCGTTCCCCGAAGGCTTCACTTGGGAACGGGTCACCACGTACGAGGATGGCGGCGTCCTGACGGTTACACAGGATACGTCGCTGCAGGACGGCTGTCTGATATACAATGTGAAACTTCGGGGGGTTAACTTCCCGTCTAAC…
>cardinal_N_L03
ATGGTTTCTAAAGGGGAAGAACTCATAAAGGAGAACATGCACATGAAACTCTACATGGAAGGAACCGTAAATAACCACCACTTCAAGTGTACGACGGAGGGGGAGGGCAAACCGTACGAGGGGACTCAGACCCAGCGGATTAAAGTGGTGGAGGGAGGACCGCTGCCATTTGCATTTGATATCCTTGCGACCTGTTTTATGTATGGGTCGAAGACGTTCATAAATCACACGCAGGGTATCCCAGACTTCTTCAAGCAGTCCTTCCCCGAAGGCTTCACCTGGGAACGCGTCACTACATACGAGGATGGCGGAGTCCTAACTGTCACGCAGGATACCTCGCTTCAGGACGGTTGTCTGATATACAATGTTAAACTGCGAGGGGTTAACTTCCCTTCGAAC…
>cardinal_N_L49
ATGGTATCCAAAGGCGAAGAACTCATAAAGGAGAACATGCACATGAAACTCTACATGGAAGGTACCGTGAATAACCACCACTTCAAGTGTACGACCGAGGGAGAGGGAAAACCCTACGAGGGAACTCAGACGCAGCGGATTAAAGTCGTCGAGGGCGGCCCCCTCCCGTTTGCCTTTGATATCCTCGCCACCTGTTTTATGTATGGTTCTAAGACGTTCATAAATCACACTCAGGGGATCCCGGACTTCTTCAAGCAGTCGTTCCCGGAAGGGTTCACCTGGGAACGCGTAACCACGTACGAGGATGGAGGCGTCCTGACTGTCACCCAGGATACCTCCCTACAGGACGGATGTCTAATATACAATGTGAAACTACGTGGGGTAAACTTCCCCTCAAAC…
>cardinal_N_L39
ATGGTTTCGAAAGGCGAAGAACTCATAAAGGAGAACATGCACATGAAACTCTACATGGAAGGCACCGTGAATAACCACCACTTCAAGTGTACTACGGAGGGGGAGGGTAAACCATACGAGGGGACTCAGACGCAGCGGATTAAAGTGGTCGAGGGGGGACCCCTCCCCTTTGCCTTTGATATCCTCGCCACCTGTTTTATGTATGGCTCCAAGACCTTCATAAATCACACACAGGGCATCCCCGACTTCTTCAAGCAGTCGTTCCCGGAAGGTTTCACGTGGGAACGTGTGACGACCTACGAGGATGGCGGTGTCCTCACTGTTACGCAGGATACTTCGCTGCAGGACGGCTGTCTCATATACAATGTAAAACTTCGTGGCGTTAACTTCCCCTCGAAC…
>cardinal_N_L91
ATGGTTTCCAAAGGGGAAGAACTGATAAAGGAGAACATGCACATGAAACTCTACATGGAAGGCACCGTCAATAACCACCATTCAAGTGTACAACGGAGGGAGAGGGCAAACCTTACGAGGGGACGCAGACGCAGCGTATTAAAGTTGTTGAGGGGGGACCCCTGCCTTTTGCCTTTGATATCCTTGCCACATGTTTTATGTATGGTTCTAAGACGTTCATAAATCACACGCAGGGGATCCCAGACTTCTTCAAGCAGTCGTTCCCCGAAGGCTTCACCTGGGAACGCGTCACGACCTACGAGGATGGTGGCGTCCTCACCGTTACCCAGGATACCTCTCTCCAGGACGGCTGTCTCATATACAATGTGAAACTACGCGGGGTTAACTTCCCGTCCAACG…
>cardinal_N_L15
ATGGTGTCAAAAGGGGAAGAACTTATAAAGGAGAACATGCACATGAAACTGTACATGGAAGGCACCGTCAATAACCACCACTTCAAGTGTACCACGGAGGGCGAGGGAAAACCCTACGAGGGGACACAGACCCAGCGCATTAAAGTGGTCGAGGGCGGTCCCCTCCCCTTTGCCTTTGATATCCTCGCCACCTGTTTTATGTATGGGTCGAAGACGTTCATAAATCACACACAGGGGATCCCGGACTTCTTCAAGCAGTCCTTCCCGGAAGGCTTCACGTGGGAACGCGTCACTACCTACGAGGATGGCGGCGTCCTCACCGTTACGCAGGATACCTCTCTACAGGACGGATGTCTCATATACAATGTTAAACTGCGGGGGGTCAACTTCCCTTCGAAG…
>cardinal_N_L67
ATGGTGTCAAAAGGAGAAGAACTCATAAAGGAGAACATGCACATGAAACTCTACATGGAAGGCACCGTAAATAACCACCACTTCAAGTGTACAACAGAGGGGGAGGGAAAACCCTACGAGGGCACGCAGACTCAGCGGATTAAAGTGGTCGAGGGCGGTCCACTCCCCTTTGCCTTTGATATCCTCGCCACCTGTTTTATGTATGGTTCGAAGACGTTCATAAATCACACGCAGGGTATCCCGGACTTCTTCAAGCAGTCGTTCCCGGAAGGGTTCACGTGGGAACGGGTCACCACCTACGAGGATGGCGGCGTTCTCACCGTCACCCAGGATACCTCCCTACAGGACGGCTGTCTCATATACAATGTTAAACTGCGGGGGGTGAACTCCCATCTAACG…
>cardinal_N_L10
ATGGTGTCGAAAGGGGAAGAACTGATAAAGGAGAACATGCACATGAAACTATACATGGAAGGCACGGTCAATAACCACCACTTCAAGTGTACAACTGAGGGCGAGGGTAAACCGTACGAGGGAACGCAGACTCAGCGGATTAAAGTGGTAGAGGGAGGGCCCCTACCCTTTGCCTTTGATATCCTCGCGACCTGTTTTATGTATGGCTCTAAGACCTTCATAAATCACACTCAGGGCATCCCCGACTTCTTCAAGCAGTCATTCCCCGAAGGATTCACCTGGGAACGAGTCACGACTTACGAGGATGGTGGTGTACTAACAGTGACCCAGGATACTTCGCTCCAGGACGGCTGTCTTATATACAATGTAAAACTTCGGGGCGTTAACTTCCCGTCGAAC…
>cardinal_N_L16
ATGGTTTCCAAAGGAGAAGAACTTATAAAGGAGAACATGCACATGAAACTGTACATGGAAGGAACCGTCAATAACCACCACTTCAAGTGTACAACCGAGGCGAGGGAAAACCGTACGAGGGCACTCAGACGCAGCGCATTAAAGTGGTCGAGGGGGGGCCGCTGCCGTTTGCCTTTGATATCCTCGCCACCTGTTTTATGTATGGCTCCAAGACCTTCATAAATCACACGCAGGGGATCCCGGACTTCTTCAAGCAGTCATTCCCTGAAGGCTTCACTTGGGAACGAGTGACAACTTACGAGGATGGCGGCGTCCTCACCGTGACTCAGGATACGTCTCTTCAGGACGGCTGTCTTATATACAATGTAAAACTGCGGGGTGTTAACTTCCCCTCTAACG…
>cardinal_N_L48
ATGGTTTCCAAAGGGGAAGAACTAATAAAGGAGAACATGCACATGAAACTGTACATGGAAGGCACCGTGAATAACCACCACTTCAAGTGTACGACCGAGGGGGAGGGCAAACCCTACGAGGGAACTCAGACGCAGCGGATTAAAGTGGTGGAGGGTGGGCCACTGCCGTTTGCGTTTGATATCCTAGCTACTTGTTTTATGTATGGGTCTAAGACGTTCATAAATCACACACAGGGAATCCCCGACTTCTTCAAGCAGTCGTTCCCTGAAGGGTTCACGTGGGAACGGGTAACGACATACGAGGATGGCGGCGTCCTTACTGTCACACAGGATACCTCACTTCAGGACGGCTGTCTGATATACAATGTCAAACTCCGCGGCGTCAACTTCCCGTCGAAC…
>cardinal_N_L21
ATGGTGTCGAAAGGGGAAGAACTGATAAAGGAGAACATGCACATGAAACTGTACATGGAAGGCACCGTCAATAACCACCACTTCAAGTGTACAACTGAGGGGGAGGGGAAACCCTACGAGGGGACGCAGACACAGCGTATTAAAGTTGTGGAGGGCGGGCCCCTTCCTTTTGCCTTTGATATCCTCGCTACCTGTTTTATGTATGGGTCCAAGACTTTCATAAATCACACGCAGGGGATCCCTGACTTCTTCAAGCAGTCCTTCCCCGAAGCTTCACCTGGGAACGCGTTACCACCTACGAGGATGGCGGCGTCCTCATGGTCACCCAGGATACCTCCCTCCAGGACGGCTGTCTGATATACAATGTAAAACTTCGCGGGGTTAACTTCCCGTCAAACG…
>cardinal_N_L32
ATGGTCTCCAAAGGTGAAGAACTTATAAAGGAGAACATGCACATGAAACTGTACATGGAAGGAACAGTTAATAACCACCACTTCAAGTGTACGACTGAGGGTGAGGAACCATACGAGGGGACACAGACGCAGCGCATTAAAGTAGTAGAGGGGGGTCCGCTGCCCTTTGCTTTTGATATCCTTGCACATGTTTTATGTATGGTTCCAAGACGTTCATAAATCACTCAGGGGATCCCGGACTTCTTCAAGCAGTCCTTCCCGGAAGGGTTCACGTGGGAACGGGTCACAACGTACGAGGATGGTGGCGTGCTCACGGTTACTCAGGATACTTCTTTCAGGACGGGTGTCTGATATACAATGTCAAACTCCGCGGAGTCAACTTCCCGTCGAACGGCCCGG…
>cardinal_N_L43
ATGGTGTCCAAAGGTGAAGAACTCATAAAAGAGAACATGCACATGAAACTTTACATGGAAGGTACCGTTAATAACCACCACTTCAAGTGTACAACGGAGGGAGAGGGCAAACCATACGAGGGGACGCAGACGCAGCGGATTAAAGTGGTGGAGGGAGGGCCACTGCCGTTTGCGTTTGATATCCTCGCTACATGTTTTATGTATGGCTCTAAGACCTTCATAAATCACACGCAGGGAATCCCGGACTTCTTCAAGCAGTCGTTCCCGGAAGGCTTCACCTGGGAACGCGTCACCACTACGAGGATGGGGGCGTCCTGACTGTTACTCAGGATACCTCCCTTCAGGACGGGTGTCTCATATACAATGTGAAACTCCGGGGTGTGAACTTCCCGTCGAACG…
>cardinal_N_L08
ATGGTGTCGAAAGGCGAAGAACTAATAAAGGAGAACATGCACATGAAACTCTACATGGAAGGCACCGTCAATAACCACCACTTCAAGTGTACCACGGAGGGCGAGGGCAAACCTTACGAGGGTACGCAGACACAGCGCATTAAAGTAGTCGAGGGAGGCCCCCTACCCTTTGCATTTGATATCCTCGCAACTTGTTTTATGTATGGTTCCAAGACCTTCATAAATCACACCCAGGGGATCCCCGACTTCTTCAAGCAGTCCTTCCCTGAAGGCTTCACTTGGGAACGCGTCACCACCTACGAGGATGGCGGAGTCCTCACCGTCACTCAGGATACATCCCTGCAGGACGGTTGTCTGATATACAATGTAAAACTGCGCGGGGTGAACTTCCCCTCCAAC…
>cardinal_N_L23
ATGGTATCTAAAGGCGAAGAACTCATAAAGGAGAACATGCACATGAAACTATACATGGAAGGCACGGTCAATAACCACCACTTCAAGTGTACTACTGAGGGGGAGGGAAAACCGTACGAGGGTACGCAGACGCAGCGCATTAAAGTCGTGGAGGGCGGCCCCCTCCCATTTGCGTTTGATATCCTCGCAACTTGTTTTATGTATGGCTCCAAGACCTTCATAAATCACACCCAGGGTATCCCAGACTTCTTCAAGCAGTCGTTCCCGGAAGGCTTCACCTGGGAACGTGTCACCACTTACGAGGATGGCGGCGTACTCACCGTTACTCAGGATACCTCCCTCCAGGACGGCTGTCTCATATACAATGTGAAACTGCGGGGGGTGAACTTCCCATCAAAC…
>cardinal_N_L42
ATGGTCTCTAAAGGCGAAGAACTTATAAAGGAGAACATGCACATGAAACTATACATGGAAGGCACCGTGAATAACCACCACTTCAAGTGTACAACCGAGGGAGAGGGCAAACCGTACGAGGGGACTCAGACGCAGCGGATTAAAGTCGTCGAGGCGGGCCGCTCCCCTTTGCCTTGATATCCTCGCCACATGTTTTATGTATGGGTCTAAGACCTTCATAAATCACACGCAGGGTATCCCGGACTTCTTCAAGCAGTCCTTCCCCGAAGGCTTCACCTGGGAACGGGTCACCACCTACGAGGATGGCGGCGTCCTCACTGTTACCCAGGATACCTCACTCCAGGACGGCTGTCTCATATACAATGTGAAACTGCGGGGAGTAAACTTCCCTTCAAACGG…
>cardinal_N_L01
ATGGTGTCGAAAGGCGAAGAACTCATAAAGGAGAACATGCACATGAAACTGTACATGGAAGGGACCGTGAATAACCACCACTTCAAGTGTACCACCGAGGGTGAGGGAAAACCGTACGAGGGCACCCAGACGCAGCGCATTAAAGTCGTCGAGGGTGGGCCGCTACCCTTTGCGTTTGATATCCTTGCCACGTGTTTTATGTATGGGTCGAAGACATTCATAAATCACACGCAGGGTATCCCGGACTTCTTCAAGCAGTCATTCCCCGAAGGTTTCACGTGGGAACGCGTCACCACCTACGAGGATGGCGGTGTACTCACCGTGACCCAGGATACCTCCCTCCAGGACGGGTGTCTCATATACAATGTGAAACTTCGCGGTGTAAACTTCCCGTCAAAC…
>cardinal_N_L30
ATGGTGTCCAAAGGGGAAGAACTCATAAAGGAGAACATGCACATGAAACTGTACATGGAAGGCACCGTGAATAACCACCACTTCAAGTGTACTACGGAGGGTGAGGGGAAACCATACGAGGGGACACAGACGCAGCGCATTAAAGTCGTCGAGGGGGGCCCCCTACCCTTTGCTTTTGATATCCTCGCCACTTGTTTTATGTATGGCTCCAAGACCTTCATAAATCACACGCAGGGCATCCCCGACTTCTTCAAGCAGTCCTCCCCAGAAGGGTTCACCTGGGAACGGGTGACGACGTACGAGGATGGAGGTGTCCTCACAGTCACTCAGGATACTTCGCTGCAGGACGGATGTCTGATATACAATGTCAAACTTCGCGGGGTCAACTTCCCGTCCAAC…
>cardinal_N_L40
ATGGTGAGCAAGGGGAAGAACTGATAAAGGAGAACATGCACATGAAACTCTACATGGAAGGCACAGTCAATAACCACCACTTCAAGTGTACTACAGAGGGAGAGGGAAAACCGTACGAGGGTACGCAGACCCAGCGAATTAAAGTCGTCGAGGGCGGCCCCCTGCCTTTTGCGTTTGATATCCTGGCCACCTGTTTTATGTATGGCTCGAAGACGTTCATAAATCACACACAGGGGATCCCGGACTTCTTCAAGCAGTCTTTCCCTGAAGGCTTCACCTGGGAACGCGTCACCACCTACGAGGATGGCGGCGTCCTCACCGTCACCCAGGATACGTCCCTCCAGGACGGTTGTCTCATATACAATGTTAAACTCCGCGGGGTTAACTTCCCTTCCAACG…
>cardinal_N_L33
ATGGTGTCTAAAGGCGAAGAACTGATAAAGGAGAACATGCACATGAAACTCTACATGGAAGGCACCGTCAATAACCACCACTTCAAGTGTACGACGGAGGGGGAGGGAAAACCGTACGAGGGTACGCAGACACAGCGGATTAAAGTGGTCGAGGGTGGACCACTACCTTTTGCATTTGATATCCTGGCGACATGTTTTATGTATGGGTCGAAGACTTTCATAAATCACACGCAGGGGATCCCGGACTTCTTCAAGCAGTCCTTCCCGGAAGGCTTCACCTGGGAACGCGTTACGACGTACGAGGATGGGGGCGTCCTCACCGTCACGCAGGATACTTCGCTACAGGACGGGTGTCTAATATACAATGTTAAACTGCGGGGGGTAAACTTCCCGTCTAAC…
>cardinal_N_L68
ATGGTATCAAAAGGGGAAGAACTGATAAAGGAGAACATGCACATGAAACTTTACATGGAAGGCACAGTTAATAACCACCACTTCAAGTGTACGACCGAGGGCGAGGGGAAACCTTACGAGGGCACGCAGACGCAGCGTATTAAAGTTGTTGAGGGCGGCCCCCTCCCGTTTGCATTTGATATCCTGGCGACTTGTTTTATGTATGGATCAAAGACATTCATAAATCACACCCAGGGCATCCCGGACTTCTTCAAGCAGTCATTCCCAGAAGGGTTCACTTGGGAACGAGTAACAACCTACGAGGATGGAGGCGTCCTAACCGTAACCCAGGATACTTCCCTCCAGGACGGCTGTCTCATATACAATGTAAAACTGCGAGGGGTCAACTTCCCCTCCAAC…
>cardinal_N_L28
ATGCACATGAAACTGTACATGGAAGGGACGGTCAATAACCACCACTTCAAGTGTACGACGGAGGGAGAGGGAAAACCCTACGAGGGGACGCAGACGCAGCGGATTAAAGTTGTGGAGGGGGGCCCTCTGCCGTTTGCGTTTGATATCCTCGCCACATGTTTTATGTATGGTTCGAAGACTTTCATAAATCACACACAGGGAATCCCCGACTTCTTCAAGCAGTCGTTCCCCGAAGGCTTCACCTGGGAACGCGTAACCACCTACGAGGATGGCGGCGTCCTCACGGTTACACAGGATACTTCGCTGCAGGACGGGTGTCTGATATACAATGTAAAACTGCGGGGGGTGAACTTCCCCTCCAACGGCCCCGTTATGCAGAAGAAGACACTTGGTTGGGAG…
>cardinal_N_L46
ATGGTCTCTAAAGGCGAAGAACTCATAAAGGAGAACATGCACATGAAACTCTACATGGAAGGTACGGTCAATAACCACCACTTCAAGTGTACGACCGAGGGCGAGGGGAAACCGTACGAGGGAACGCAGACGCAGCGGATTAAAGTTGTCGAGGGCGGCCCACTTCCGTTTGCCTTTGATATCCTCGCAACTTGTTTTATGTATGGTTCTAAGACGTTCATAAATCACACTCAGGGTATCCCCGACTTCTTCAAGCAGTCCTTCCCCGAAGGGTTCACCTGGGAACGTGTGACGACGTACGAGGATGGGGGCGTCCTTACGGTCACCCAGGATACCTCGCTCCAGGACGGATGTCTGATATACAATGTAAAACTACGGGGAGTCAACTTCCCGTCGAAC…
>cardinal_N_L18
ATGGTGTCTAAAGGCGAAGAACTAATAAAGGAGAACATGCACATGAAACTTTACATGGAAGGCACCGTGAATAACCACCACTTCAAGTGTACCACCGAGGGAGAGGGTAAACCTTACGAGGGAACACAGACACAGCGCATTAAAGTAGTGGAGGGCGGCCCGCTCCCCTTTGCCTTTGATATCCTCGCCACTTGTTTTATGTATGGGTCAAAGACGTTCATAAATCACACACAGGGAATCCCAGACTTCTTCAAGCAGTCCTTCCCGGAAGGTTTCACGTGGGAACGGGTTACCACCTACGAGGATGGCGGCGTACTCACGGTTACTCAGGATACATCTCTACAGGACGGCTGTCTGATATACAATGTGAAACTCCGGGGTGTAAACTTCCCGTCTAAC…
>cardinal_N_L41
ATGGTGTCAAAAGGCGAAGAACTTATAAAGGAGAACATGCACATGAAACTATACATGGAAGGCACCGTGAATAACCACCACTTCAAGGTACCACAGAGGGCGAGGGCAAACCGTACGAGGGGACGCAGACGCAGCGGATTAAAGTCGTCGAGGGCGGCCCTCTCCCCTTTGCCTTTGATATCCTTGCCACCTGTTTTATGTATGGCTCCAAGACGTTCATAAATCACACCCAGGGTATCCCAGACTTCTTCAAGCAGTCTTTCCCCGAAGGCTTCACGTGGGAACGCGTTACCACTTACGAGGATGGCGGAGTTCTAACGGTGACTCAGGATACGTCTCTTCAGGACGGGTGTCTTATATACAATGTGAAACTGCGGGGGGTGAACTTCCCTTCGAACG…
>cardinal_N_L65
ATGGTCTCTAAAGGGGAAGAACTTATAAAGGAGAACATGCACATGAAACTGTACATGGAAGGAACAGTGAATAACCACCACTTCAAGTGTACTACGGAGGGAGAGGGTAAACCATACGAGGGCACGCAGACCCAGCGAATTAAAGTGGTGGAGGGGGGGCCACTGCCGTTTGCTTTTGATATCCTAGCCACTTGTTTTATGTATGGGTCCAAGACATTCATAAATCACACACAGGGCATCCCTGACTTCTTCAAGCAGTCGTTCCCCGAAGGCTTCACCTGGGAACGGGTCACCACTTACGAGGATGGCGGAGTCCTCACCGTGACCCAGGATACTTCTCTGCAGGACGGATGTCTGATATACAATGTGAAACTTCGGGGAGTCAACTTCCCGTCGAAC…
>cardinal_N_L74
ATGGTGTCTAAAGGGGAAGAACTGATAAAGGAGAACATGCACATGAAACTGTACATGGAAGGGACCGTAAATAACCACCACTTCAAGTGTACTACCGAGGGCGAGGGCAAACCCTACGAGGGGACGCAGACACAGCGGATTAAAGTCGTGGAGGGGGGGCCGCTGCCTTTTGCCTTTGATATCCTCGCCACTTGTTTTATGTATGGGTCAAAGACGTTCATAAATCACACACAGGAATCCCTGACTTCTTCAAGCAGTCTTTCCCAGAAGGCTTCACTTGGGAACGAGTCACCACGTACGAGGATGGCGGCGCCTCACCGTCACCCAGGATACATCTCTCCAGGACGGTTGTCTCATATACAATGTTAAACTACGAGGCTAAACTTCCCCTCTAACGGC…
>cardinal_N_L35
ATGGTCTCGAAAGGCGAAGAACTCATAAAGGAGAACATGCACATGAAACTCTACATGGAAGGGACCGTCAATAACCACCACTTCAAGTGTACCACCGAGGGCGAGGGAAAACCATACGAGGGCACGCAGACTCAGCGAATTAAAGTCGTCGAGGGGGGGCCACTGCCGTTTGCGTTTGATATCCTCGCCACGTGTTTTATGTATGGTTCGAAGACGTTCATAAATCACACGCAGGGTATCCCTGACTTCTTCAAGCAGTCGTTCCCGGAAGGTTTCACGTGGGAACGTGTGACGACCTACGAGGATGGCGGCGTCCTCACCGTCACCCAGGATACCTCCCTCCAGGACGGCTGTCTCATATACAATGTTAAACTACGTGGAGTCAACTTCCCATCTAAC…
>cardinal_N_L61
ATGGTCTCGAAAGGAGAAGAACTAATAAAGGAGAACATGCACATGAAACTCTACATGGAAGGCACTGTAAATAACCACCACTTCAAGTGTACCACAGAGGGCGAGGGAAAACCTTACGAGGGGACACAGACCCAGCGTATTAAAGTGGTGGAGGGCGGCCCCCTCCCCTTTGCCTTTGATATCCTCGCCACCTGTTTTATGTATGGCTCCAAGACATTCATAAATCACACACAGGGTATCCCGGACTTCTTCAAGCAGTCATTCCCCGAAGGCTTCACCTGGGAACGCGTCACCACCTACGAGGATGGCGGCGTCCTCACCGTCACCCAGGATACTTCGCTGCAGGACGGGTGTCTCATATACAATGTGAAACTTCGTGGCGTAAACTTCCCATCCAAC…
>cardinal_N_L04
ATGGTCTCGAAAGGGGAAGAACTCATAAAGGAGAACATGCACATGAAACTCTACATGGAAGGGACAGTCAATAACCACCACTTCAAGTGCAACCGAGGGTGAGGGCAAACCTTACGAGGGCACTCAGACGCAGCGGATTAAAGTCGTAGAGGGAGGTCCCCTACCATTTGCGTTTGATATCCTAGCGACCTGTTTTATGTATGGTTCCAAGACCTTCATAAATCACACGCAGGGCATCCCAGACTTCTTCAAGCAGTCGTTCCCCGAAGGGTTCACCTGGGAACGCGTCACCACCTACGAGGATGGCGGCGTCCTCACCGTCACGCAGGATACTTCTCTCCAGGACGGCTGTCTTATATACAATGTGAAACTGCGTGGCGTGAACTTCCCTTCTAACGG…
>cardinal_N_L84
ATGGTGTCAAAAGGCGAAGAACTGATAAAGGAGAACATGCACATGAAACTCTACATGGAAGGCACCGTCAATAACCACCAACTTCAAGTGTACTACCGAGGGAGAGGGTAAACCCTACGAGGGGGACTCAGACGCAGCGGATTAAAGTGGTCGAGGGGGGGCCGCTGCCGTTTGCATTTGATATCCTGGCCACATGTTTTATGTATGGGTCGAAGACGTTCATAAATCACACGCAGGGGATCCCGGACTTCTTCAAGCAGTCATTCCCGGAAGGCTTCACCTGGGAACGCGTCACCACCTACGAGGATGGCGGCGTCCTCACCGTCACGCAGGATACCTCTCTCCAGGACGGCTGTCTCATATACAATGTGAAACTTCGGGGGGTGAACTTCCCGTCCA…
>cardinal_N_L94
ATGGTCTCCAAAGGTGAAGAACTTATAAAGGAGAACATGCACATGAAACTCTACATGGAAGGGACAGTCAATAACCACCACTTCAAGTGTACTACGGAGGGTGAGGGGAAACCGTACGAGGGTACGCAGACGCAGCGCATTAAAGTGGTAGAGGGGGGGCCACTCCCCTTTGCTTTTGATATCCTCGCCACCTGTTTTATGTATGGCTCAAAGACCTTCATAAATCACACCCAGGGTATCCCCGACTTCTTCAAGCAGTCCTTCCCGGAAGGGTTCACCTGGGAACGGGTTACGACGTACGAGGATGGCGGCGTCCTCACCGTCACCCAGGATACCTCCCTCCAGGACGGCTGTCTGATATACAATGTCAAACTTCGGGGGGTTAACTTCCCATCTAAC…
>cardinal_N_L87
ATGGTGTCTAAAGGGGAAGAACTAATAAAGGAGAACATGCACATGAAACTCTACATGGAAGGAACAGTCAATAACCACCACTTCAAGTGTACCACCGAGGGGGAGGGAAAACCCTACGAGGGAACGCAGACGCAGCGGATTAAAGTGGTCGAGGGCGGGCCTCTGCCGTTTGCATTTGATATCCTTGCCACTTGTTTTATGTATGGGTCGAAGACGTTCATAAATCACACGCAGGGGATCCCTGACTTCTTCAAGCAGTCGTTCCCAGAAGGCTTCACTTGGGAACGGGTGACGACGTACGAGGATGGAGGAGTCCTAACTGTGACGCAGGATACCTCCCTCCAGGACGGCTGTCTCATATACAATGTTAAACTGCGGGGCGTCAACTTCCCATCTAAC…
>cardinal_N_L72
ATGGTCTCGAAAGGGGAAGAACTCATAAAGGAGAACATGCACATGAAACTCTACATGGAAGGAACAGTAAATAACCACCACTTCAAGTGTACGACCGAGGGGGAGGGAAAACCTTACGAGGGGACGCAGACTCAGCGGATTAAAGTTGTCGAGGGCGGACCCCTCCCCTTTGCCTTTGATATCCTCGCCACGTGTTTTATGTATGGCTCGAAGACTTTCATAAATCACACGCAGGGAATCCCAGACTTCTTCAAGCAGTCATTCCCAGAAGGTTTCACGTGGGAACGCGTCACCACCTACGAGGATGGCGGCGTCCTCACCGTCACGCAGGATACATCGCTACAGGACGGCTGTCTCATATACAATGTGAAACTACGTGGCGTGAACTTCCCGTCCAAC…
>cardinal_N_L62
ATGGTGTCGAAAGGGGAAGAACTCATAAAGGAGAACATGCACATGAAACTCTACATGGAAGGCACTGTGAATAACCACCACTTCAAGTGTACCACTGAGGGGGAGGGGAAACCATACGAGGGCACGCAGACGCAGCGTATTAAAGTAGTTGAGGGCGGCCGCTCCCGTTTGCCTTTGATATCCTCGCCACTTGTTTTATGTATGGCTCCAAGACTTTCATAAATCACACCCAGGGCATCCCCGACTTCTTCAAGCAGTCGTTCCCAGAAGGGTTCACGTGGGAACGGGTGACGACTTACGAGGATGGCGGCGTCCTCACCGTCACCCAGGATACCTCCCTCCAGGACGGTTGTCTCATATACAATGTAAAACTTCCGTGAACTTCCCGTCGAACGGTCC…
>cardinal_N_L96
ATGGTGTCCAAAGGCGAAGAACTGATAAAGGAGAACATGCACATGAAACTGTACATGGAAGGCACTGTTAATAACCACCACTTCAAGTGTACCACTGAGGGCGAGGGCAAACCGTACGAGGGGACGCAGACGCAGCGGATTAAAGTTGTCGAGGGGGGGCCGCTCCCATTTGCGTTTGATATCCTGGCCACCTGTTTTATGTATGGGTCGAAGACGTTCATAAATCACACACAGGGGATCCCCGACTTCTTCAAGCAGTCGTTCCCGGAAGGGTTCACGTGGGAACGAGTCACGACGTACGAGGATGGCGGCGTCCTCACCGTCACCCAGGATACCTCCCTCCAGGACGGCTGTCTGATATACAATGTCAAACTCCGAGGCGTTACTTCCCGTCCAACG…
>cardinal_N_L95
ATGGTTTCGAAAGGCGAAGAACTCATAAAGGAGAACATGCACATGAAACTCTACATGGAAGGAACTGTCAATAACCACCACTTCAAGTGTACCACAGAGGGTGAGGGGAAACCATACGAGGGGACGCAGACACAGCGGATTAAAGTGGTGGAGGGTGGGCCCCTGCCGTTTGCGTTTGATATCCTCGCCACCTGTTTTATGTATGGGTCTAAGACGTTCATAAATCACACGCAGGGGATCCCGGACTTCTTCAAGCAGTCGTTCCCCGAAGGCTTCACATGGGAACGCGTAACTACCTACGAGGATGGCGGCGTCCTAACCGTCACGCAGGATACCTCACTCCAGGACGGATGTCTGATATACAATGTAAAACTCCGTGGGGTGAACTTCCCATCGAAC…
>cardinal_N_L14
ATGGTGTCGAAAGGTGAAGAACTCATAAAGGAGAACATGCACATGAAACTTTACATGGAAGGTACAGTGAATAACCACCACTTCAAGTGTACTACCGAGGGGGAGGGGAAACCTTACGAGGGTACGCAGACACAGCGGATTAAAGTTGTAGAGGGCGGGCCGCTGCCGTTTGCGTTTGATATCCTTGCCACGTGTTTTATGTATGGGTCTAAGACCTTCATAAATCACACGCAGGGGATCCCGGACTTCTTCAAGCAGTCCTTCCCCGAAGGCTTCACCTGGGAACGCGTCACCACCTACGAGGATGGCGGCGTACTCACCGTTACGCAGGATACGTCGCTTCAGGACGGCTGTCTTATATACAATGTCAAACTTCGGGGCGTCAACTTCCCGTCAAAC…
>cardinal_N_L50
ATGGTTTCAAAAGGAGAAGAACTGATAAAGGAGAACATGCACATGAAACTCTACATGGAAGGCACCGTCAATAACCACCACTTCAAGTGTACAACTGAGGGCGAGGGCAAACCGTACGAGGGAACGCAGACGCAGCGGATTAAAGTGGTGGAGGGGGGACCCCTGCCGTTTGCCTTTGATATCCTCGCCACTTGTTTTATGTATGGGTCTAAGACTTTCATAAATCACACGCAGGGAATCCCCGACTTCTTCAAGCAGTCCTTCCCGGAAGGCTTCACCTGGGAACGCGTAACCACGTACGAGGATGGAGGGGTCCTCACCGTGACCCAGGATACATCCCTCCAGGACGGGTGTCTGATATACAATGTGAAACTGCGGGGGGTGAACTTCCCGTCTAAC…

## Sheet: kanR
>KanR_NRY_51-1
ATGTCGCATATTCAGCGGGAAACGTCATGTTCGCGGCCCCGGCTGAATTCGAATATGGATGCGGATCTTTATGGTTATAAATGGGCCCGGGATAACGCGGGCCAATCCGGGGCAACAATTTACCGTCTGTACGGAAAGCCGGATGCCCCAGAGCTGTTCCTGAAACACGGAAAAGGGTCGGTAGTAATGATGTAACAGACGAAATGGTCCGCCTCAATTGGCTCACAGAATTTATGCCCCTCCCAACTATTAAGCACTTCATTCGTACTCCAGATGATGCGTGGCTGCTAACGACTGCTATTCCAGGTAAAACAGCCTTCCAGGTGCTTGAGGAATACCCGGACTCCGGTGAGAATATTGTGGACGCTCTAGCGGTGTTTCTCCGGCGTCTACATTCTA…
>KanR_NRY_09
ATGTCGCATATTCAGCGTGAAACGTCGTGCTCCCGACCCCGCCTTAACTCCAACATGGATGCTGACCTATACGGCTATAAGTGGGCTCGAGACAATGTTGGTCAGTCTGGAGCCACATCTACCGACTCTACGGTAAACCAGATGCGCCCGAACTATTTCTGAAACATGGCAAAGGATCGGTAGCGAACGACGTAACAGATGAAATGGTACGTCTCAATTGGCTAACTGAATTTATGCCGCTCCCTACGATTAAACACTTCATTCGCACGCCGGACGATGCCTGGCTGCTGACGACGGCTATCCCCGGTAAGACCGCATTTCAAGTACTTGAAGAGTACCCAGATTCAGGAGAGAACATCGTCGATGCGCTAGCAGTTTTCCTCCGCCGACTGCACTCAA…
>KanR_NRY_01
ATGTCACACATCCAACGGGAAACCTCGTGTTCGCGGCCGCGGCTCAATTCTAACATGGACGCCGACCTCTATGGCTATAAGTGGGCTCGGGACAATGTTGGCCAGTCCGGGGCCACAATTTATCGACTCTACGGGAAACCAGATGCCCCAGAACTTTTTCTAAAGCACGGCAAAGGCTCGGTGGCGAATGATGTCACGGACGAGATGGTTCGTCTCAACTGGCTTACTGAATTCATGCCTCTCCCCACAATCAAGCACTTCATTCGAACCCCAGATGATGCATGGCTGCTCACCACTGCTATTCCTGGTAAGACAGCATTTCAAGTACTAGAAGAGTATCCAGATTCCGGTGAAAACATCGTCGATGCTCTAGCCGTTTTCCTACGGCGGCTTCATTCA…
>KanR_NRY_71
ATGTCACACATTCAGCGAGAGACGTCGTTTCCCGACCGCGCCTGAACTCCAATATGGACGCAGACCTATACGGCTACAAATGGGCTCGTGATAATGTCGGACAATCAGGTGCCACGATTTATCGTCTCTACGGAAAGCCTGATGCTCCGGAGCTGTTCCTCAAGCATGGTAAGGGCTCCGTCGCTAACGATGTCACCGATGAAATGGTACGCCTCAATTGGCTGACCGAGTTTATGCCACTCCCTACTATCAAACATTTTATTCGAACTCCCGACGATGCCTGGCTGCTTACTACAGCTATTCCGGGTAAGACGGCGTTTCAAGTGCTGGAGGAGTACCCAGACTCGGGCGAAAATATCGTTGACGCGCTCACTGTCTTCCTGCGCCGTCTGCACTCGA…
>KanR_NRY_11
ATGTCGCATATTCAACGGGAGACCTCCTGTTCCCGCCCCCGCCTCAACTCCAACATGGATGCCGACCTTTACGGGTACAAGTGGGCACGGGACAACGTAGGGCAGTCGGGTGCAACCATCTACCGGCTGTACGGGAAACCAGACGCGCCCGAGCTGTTCCTCAAGCACGGGAAGGGTTCTGTGGCCAACGATGTGACCGACGAGATGGTGCGTCTAAACTGGCTTACGGAGTTCATGCCTCTGCCGACGATCAAGCACTTCATCCGAACGCCAGATGATGCGTGGCTGCTGACCACAGCTATTCCGGGAAAGACTGCATTTCAGGTACTCGAGGAATATCCGGACTCAGGTGAAAACATTGTAGACGCCCTAGCAGTATTTCTCCGACGACTGCATTCG…
>KanR_NRY_78
ATGTCTCATATTCAGCGGGAGACATCGTGTTCGCGCCCACGGCTGAATTCGAACATGGACGCAGACCTTTATGGCTATAAATGGGCTCGTGACAACGTGGGCCAGTCTGGTGCAACCATTTATCGGCTATATGGGAAACCAGATGCTCCCGAACTCTTTCTCAAACATGGAAAGGGCTCCGTCGCCAACGACGTTACAGACGAGATGGTTCGCCTAAATTGGCTAACCGAATTCATGCCGCTGCCCACAATTAAACACTTTATTCGGACGCCCGACGATGCGTGGCTGCTCACGACGGCCATCCCGGGGAAGACGGCCTTCCAAGTACTAGAAGAGTATCCTGACTCTGGGGAAAACATTGTCGACGCGCTAGCTGTGTTTCTGCGGCGGCTGCATTCG…
>KanR_NRY_92
ATGTCGCATATTCAGCGGGAGACATCTTGCTCACGGCCTCGACTTAACTCAAACATGGACGCCGACCTTTATGGGTACAAGTGGGCTCGTGACAACGTTGGGCAATCAGGTGCCACTATCTACCGCCTCTACGGAAAACCGGACGCGCCAGAGCTGTTCCTGAAGCACGGTAAGGGCTCCGTAGCAAACGACGTTACGGACGAGATGGTCCGCCTTAACTGGCTCACGGAATTCATGCCGCTCCCGACCATTAAACATTTTATTCGGACCCCAGATGACGCATGGCTGCTCACGACGGCAATCCCTGGTAAGACAGCCTTTCAGGTTCTAGAAGAATACCCCGACTCCGGAGAAAATATTGTCGATGCACTGGCCGTCTTCCTACGTCGGCTACATTCT…
>KanR_NRY_41
ATGTCGCACATTCAACGCGAAACATCTTGCTCTCGTCCACGGCTCAATTCAAATATGGACGCGGACCTTTACGGTTATAAGTGGGCCCGCGATAATGTAGGACAATCCGGCGCCACCATTTATCGTCTTTACGGTAAACCAGATGCCCCAGAGCTCTTTCTAAAACATGGGAAAGGATCCGTAGCTAACGATGTCACCGACGAGATGGTGCGTCTAAACTGGCTAACTGAGTTCATGCCCCTTCCTACTATCAAACACTTCATCCGCACACCTGACGATGCCTGGCTTCTTACAACGGCAATCCAGGTAAAACAGCATTTCAGGTTCTCGAGGAGTACCCTGACTCTGGGGAGAATATCGTCGATGCTCTGGCTGTATTCCTTCGGCGCCTCCACTCGA…
>KanR_NRY_13
ATGTCGCATATTCAGCGTGAGACGTCCTGCTCCCGGCCACGCCTCAACTCGAACATGGACGCGGACCTGTACGGATACAAGTGGGCGCGCGATAACGTCGGACAATCCGGAGCAACAATCTACCGACTCTATGGTAAACCGGACGCTCCGGAGCTGTTTCTAAAGCACGGAAAAGGTTCCGTCGCGAATGACGTTACCGATGAGATGGTACGCCTTAATTGGCTAACTGAGTTTATGCCTCTGCCCACGATTAAACACTTTATCCGAACCCCAGATGATGCGTGGCTGCTCACGACGGCGATTCCGGGGAAAACTGCATTTCAAGTGCTCGAGGAGTACCCCGATTCTGGTGAGAACATTGTAGACGCTCTAGCAGTATTCCTACGACGCCTGCATTCG…
>KanR_NRY_53
ATGTCTCACATTCAGCGCGAGACTTCTTGTTCTCGCCCGCGACTCAACTCAAACATGGATGCAGACCTATATGGATACAAATGGGCTCGGGATAATGTCGGTCAGTCGGGAGCCACCATCTACCGCCTTTACGGGAAGCCGGATGCGCCTGAGCTTTTTCTGAAGCATGGCAAGGGTTCAGTAGCGAACGACGTCACAGATGAGATGGTTCGGCTAAACTGGCTAACTGAATTCATGCCACTACCAACCATCAAACATTTTATCCGCACACCGGACGATGCCTGGCTTCTGACCACCGCAATCCCGGGAAAAACGGCCTTCCAGGTGCTGGAAGAGTATCCTGACTCTGGAGAAAACATTGTAGACGCGCTGGCGGTTTTCCTACGCCGACTACATTCG…
>KanR_NRY_21
ATGTCGCATATTCAACGTGAGACCTCCTGCTCACGACCGCGGCTGAATTCAAATATGGATGCCGATCTATACGGCTATAAATGGGCTCGGGATAATGTGGGGCAGTCAGGTGCCACAATCTATCGGCTTTACGGGAAGCCGGATGCGCCAGAAGCTGTTTCTGAAGCACGGAAAAGGGTCAGTCGCAAATGACGTAACAGACGAAATGGTCCGACTTAATTGGCTCACAGAATTTATGCCACTGCCCACAATTAAACACTTCATTCGTACTCCAGACGATGCGTGGCTACTGACAACGGCGATCCCCGGCAAAACCGCGTTCCAAGTACTCGAGGAGTACCCTGACTCTGGCGAAAACATTGTCGACGCCCTCGCCGTCTTTCTTCGGCGTCTCCATTC…
>KanR_NRY_28
ATGTCTCATATCCAACGAGAGACCTCATGCTCACGCCCCCGACTTAACTCCAACATGGATGCGGATCTGTACGGCTACAAGTGGGCCCGAGACAATGTGGGTCAGTCGGGGGCTACCATCTATCGTCTTTACGGCAAGCCGGATGCACCGGAACTATTCCTTAAGCATGGCAAAGGGTCTGTGGCTAACGATGTGACCGACGAGATGGTCCGTCTCAAATTGGCTTACCGAATTCATGCCGCTACCGACCATTAAACACTTTATTCGTACGCCGGATGATGCGTGGCTGCTGACGACCGCGATCCCAGGAAAAACGGCCTTCCAGGTGCTTGAAGAATACCCGGATTCTGGGGAGAATATCGTGGATGCGCTGGCGGTATTTCTCCGCCGTCTTCACTC…
>KanR_NRY_26
ATGTCACACATCCAGCGGGAAACTTCTTGCTCTCGCCCGCGCCTTAACTCGAACATGGACGCTGACCTATATGGGTATAAGTGGGCGCGGGATAATGTTGGTCAATCTGGGGCGACTATCTATCGTCTTTATGGCAAGCCAGATGCCCCGGAACTTTTCCTCAAGCACGGGAAAGGGTCAGTTGCTAATGACGTCACAGATGAGATGGTACGACTAAACTGGCTGACCGAATTCATGCCTCTACCCACCATTAAACATTTTATTCGCACTCCAGATGACGCCTGGCTTCTGACCACAGCCATTCCAGGCAAAACGGCTTTCCAGGTGCTGGAGGAGTACCCGGACTCGGGAGAGAATATTGTGGATGCGCTTGCTGTCTTTCTCCGACGACTACATTCC…
>KanR_NRY_90
ATGTCACATATTCAACGGGAGACATCTTGCTCCCGGCCGCGTCTAAACTCAAACATGGACGCTGACCTATATGGTTATAAGTGGGCCCGGGACAATGTTGGTCAATCAGGAGCTACTATTTACCGGCTCTACGGGAAACCGGATGCTCCTGAGCTGTTTCTGAAGCACGGCAAGGGGTCGGTAGCGAACGATGTGACGGACGAAATGGTACGACTCAATTGGCTCACGGAATTCATGCCCCTGCCTACTATTAAGCACTTCATTCGGACTCCTGACGATGCGTGGCTACTTACGACCGCCATTCCGGGTAAAACCGCCTTCCAAGTGCTAGAAGAGTATCCCGACTCGGGTGAAAACATTGTCGACGCACTTGCCGTGTTTCTACGACGGCTGCACTCC…
>KanR_NRY_14
ATGTCACATATTCAACGAGAAACTTCATGTTCGCGACCCCGCCTGAATTCTAATATGGACGCTGATCTGTATGGTTACAAATGGGCCCGTGACAATGTGGGCCAATCTGGAGCTACTATTTATCGGCTGTATGGGAAGCCTGATGCGCCGGAGCTCTTCCTAAAGCATGGAAAAGGGTCGGTGGCGAATGATGTGACTGATGAGATGGTCCGGCTGAACTGGCTGACGGAATTTATGCCCCTGCCAACGATTAAGCATTTTATCCGTACGCCGGACGATGCGTGGCTGCTGACGACTGCGATCCCCGGGAAAACCGCGTTCCAAGTTCTCGAAGAATACCCTGACTCGGGGGAGAACATTGTGGACGCGCTGGCAGTGTTCCTTCGCCGACTCCACTCA…
>KanR_NRY_60
ATGTCGCACATCCAGCGGGAGACGTCTTGCTCCCGTCCCCGCCTCAATTCCAACATGGACGCTGACCTCTATGGGTACAAATGGGCGCGCGATAATGTCGGCCAGTCGGGCGCAACAATTTATCGGCTTTACGGCAAGCCAGACGCTCCCGAGCTCTTTCTAAAACATGGAAAAGGGTCCGTTGCGAATGATGTGACAGACGAAATGGTACGGCTCAACTGGCTAACGGAGTTTATGCCGCTCCCGACTATTAAGCACTTCATCCGTACCCCGGACGATGCCTGGCTACTGACGACAGCGATTCCCGGCAAAACGGCGTTTCAAGTTCTCGAGGAGTATCCGGACTCAGGTGAGAATATTGTGGACGCGCTCGCCGTTTTCCTACGCCGCCTGCATTCG…
>KanR_NRY_04
ATGTCCCATATTCAACGTGAGACGTCATGTTCCCGTCCACGTCTCAATTCAAATATGGACGCCGACCTCTATGGCTATAAATGGGCTCGTGATAATGTCGGGCAGTCGGGTGCTACAATTTATCGACTGTACGGTAAGCCGGATGCGCCCGAGCTGTTCCTGAAGCATGGTAAGGGGTCAGTCGCAAATGACGTAACAGACGAAATGGTCCGCCTAAACTGGCTTACAGAATTTATGCCACTCCCTACTATCAAACACTTTATCCGAACACCGGATGATGCATGGCTGCTGACTACCGCTATTCCTGGCAAAACGGCATTTCAGGTCCTGGAAGAGTACCCGGACTCTGGTGAAAATATTGTAGATGCCCTGGCAGTGTTTCTACGTCGCCTGCACTCT…
>KanR_NRY_08
ATGTCTCATATTCAGCGAGAGACATCCTGCTCTCGCCCCCGTCTAAACTCTAACATGGACGCAGATCTCTACGGGTATAAGTGGGCCCGAGATAATGTAGGACAGTCGGGAGCAACTATTTACCGTCTATATGGCAAGCCAGACGCTCCGGAGCTGTTCCTTAAGCACGGCAAGGGCTCCGTCGCCAACGACGTCACTGATGAGATGGTGCGCCTCAACTGGCTGACAGAGTTTATGCCGCTCCCTACAATTAAACACTTCATCCGTACTCCCGATGACGCGTGGCTGCTTACGACTGCGATTCCAGGCAAAACCGCTTTTCAAGTGCTTGAAGAATATCCGGATTCAGGGGAAAACATCGTTGACGCACTGGCCGTCTTTCTCCGGCGGCTGCATTCG…
>KanR_NRY_63-1
ATGTCTCATATCCCGAGAGACATCATGCTCGCGTCCTCGACTCAACTCAAACATGGATGCCGACCTATATGGATACAAATGGGCACGGGACAATGTCGGACAATCAGGTGCGACAATTGCTGTATGGGAAACCGGACGCGCCAGAACTGTTTCTGAAACATGGCAAGGGGTCGGTTGCGAACGACTTACGGATGAAATGGTCCGTCTAAACTGGCTAACAGAATTTATGCCGCTCCCAACTATCAAACACTTTATTCGGACCCCCGACGATGCCTGGCTCCTTACTACTGCGATCCCGGGAAAAACTGCGTTCCAAGTCCTCGAGAATACCCTGACTCCGGAGAAAATATCGTGGACGCGCTGGCGGTGTTTCTCCGTGCTGCACTCAATCCCGGTGTG…
>KanR_NRY_57
ATGTCGCATATTCAGCGGGAGACATCGTGCTCACGGCCGCGGCTTAATTCAAACATGGACGCTGATCTGTACGGATACAAGTGGGCGCGGGACAATGTAGGCCAATCTGGAGCTACTATTTACCGCCTTTACGGGAAGCCTGATGCTCCGGAGCTGTTTCTAAAGCATGGCAAGGGTTCAGTAGCCAACGACGTCACAGATGAAATGGTTCGACTTAATTGGCTAACCGAGTTCATGCCTCTACCAACGATCAAACACTTTATCCGAACGCCCGACGACGCGTGGCTGCTGACCACTGCCATCCCAGGGAAGACAGCCTTCCAGGTGCTGGAGGAGTACCCCGACTCGGGCGAAAACATTGTAGATGCACTAGCTGTCTTCCTTCGACGGCTCCACTCG…
>KanR_NRY_55
ATGTCGCACATTCAGCGGGAGACCTCATGTTCTCGACCCCGGCTAAATTCCAACATGGACGCGGATCTGTACGGATACAAATGGGCGCGAGATAACGTAGGACAGTCGGGTGCTACAATCTATCGGCTGTATGGGAAACCTGATGCGCCGGAACTGTTTCTCAAACATGGTAAAGGCTCGGTCGCCAACGACGTCACCGATGAAATGGTCCGCCTCAATTGGCTCACCGAGTTCATGCCCCTACCTACTATCAAGCACTTCATCCGCACTCCTGATGATGCTTGGCTGCTGACTACTGCAATCCCCGGGAAAACCGCTTTTCAGGTGCTTGAGGAGTATCCTGATTCCGGGGAAAACATCGTCGACGCTCTAGCCGTTTTTCTGCGACGCCTGCATTCA…
>KanR_NRY_31
ATGTCACATATCCAGCGCGAGAATCATGTTCCCGTCCGCGTCTCAATTCCAATATGGACGCCGACCTATACGGGTACAAATGGGCCCGCGACAACGTAGGACAATCCGGCGCCACAATTTATCGGCTCTACGGGAAGCCAGATGCGCCGGAGCTATTCCTTAAGCATGGGAAGGGCTCTGTCGCAAATTGATGTAACGGACGAGATGGTGCGCCTCAACTGGCTTACCGAGTTCATGCCGCTCCCAACTATTAAGCACTTCATTCGGACGCCGGACGATGCGTGGCTGCTCACGACAGCTATTCCGGGGAAAACGGCCTTTCAAGTACTCGAAGAGTACCCCGATTCAGGAGAGAATATCGTGGATGCCCTGGCAGTGTTTCTCCGCCGCCTGCACTCC…
>KanR_NRY_89
ATGTCACACATTCAGCGCGAGACATCTTGTTCACGACCACGACTGAACTCGAACATGGATGCAGATCTTTATGGGTATAAATGGGCTCGCGATAATGTAGGGCAATCTGGTGCAACGATCTATCGTCTTTATGGTAAGCCTGACGCGCCGGAGCTATTTCTGAAACATGGCAAAGGCTCTGTAGCAAACGATGTTACTGACGAGATGGTTCGTCTTAATTGGCTCACCGAGTTCATGCCGCTGCCAACAATTAAACACTTTATTCGCACTCCGGATGATGCCTGGCTTCTCACCACTGCGATCCCTGGGAAAACTGCGTTCCAGGTACTGGAAGAGTACCCCGACTCCGGAGAAAATATTGTGGACGCGCTAGCTGTTTTCCTACGCCGGCTGCATTCT…
>KanR_NRY_72
ATGTCGCACATTCAACGAGAGACGTCATGCTCTCGACCTCGCCTGAACTCTAACATGGACGCAGACCTGTACGGTTACAAGTGGGCCCGAGACAATGTTGGACAGTCAGGCGCGACTATTTATCGGCTATATGGCAAACCCGATGCCCCGGAACTGTTTCTCAAGCACGGGAAAGGCTCCGTAGCCAATGACGTGACGGACGAAATGGTGCGGCTCAACTGGCTCACGGAGTTTATGCCTCTTCCTACTATCAAGCACTTTATTCGAACGCCGGATGACGCGTGGCTCCTGACGACCGCCATTCCCGGTAAGACCGCCTTTCAAGTCCTCGAAGAGTACCCAGATTCCGGAGAAAATATTGTGGATGCGCTTGCGGTTTTTCTGCGCCGACTGCACTCA…
>KanR_NRY_33
ATGTCACACATTCAACGGGAGACGTCGTGCTCGCGACCCCGGCTCAACTCGAACATGGATGCCGATCTGTATGGGTACAAATGGGCTCGGGACAACGTCGGTCAATCCGGCGCTACCATTTACCGGCTCTACGGCAAGCCTGATGCTCCTGAGCTTTTCCTAAAACACGGTAAAGGCTCGGTTGCCAATGACGTCACGGAGAAATGGTGCGACTAAACTGGCTGACTGAGTTTATGCCGCTGCCCACGATCAAGCATTTCATTCGTACGCCCGATGACGCTTGGCTGCTGACGACGGCCATCCCGGGCAAGACAGCATTCCAGGTACTAGAAGAGTACCCTGACTCTGGCGAAAACATTGTGGACGCCCTAGCGGTCTTCCTACGGCGACTGCACTCTA…
>KanR_NRY_69
ATGTCGCATATTCAACGAGAAACGTCCTGTTCCCGACCTCGGCTAAATTCAAATATGGACGCTGATCTTTATGGTTACAAATGGGCACGCGATAATGTGGGTCAATCTGGAGCGACCATCTATCGTCTATATGGGAAGCCAGACGCACCCGAACTTTTTCTGAAACACGGCAAAGGCTCCGTGGCGAACGATGTAACAGATGAAATGGTGCGGCTGAACTGGCTAACTGAGTTTATGCCTCTCCCAACTATCAAACACTTCATTCGTACACCTGACGATGCCTGGCTGCTGACGACTGCCATCCCGGGTAAGACAGCGTTCCAAGTGCTCGAGGAGTATCCAGATTCCGGAGAAAATATTGTCGATGCCCTGGCAGTGTTTCTACGTCGCCTCCATTCT…
>KanR_NRY_24
ATGTCGCACATTCAGCGCGAGACTTCCTGCTCCCGCCCCCGCCTCAACTCAAACATGGATGCGGATCTCTATGGCTACAAGTGGGCACGGGACAATGTAGGACAATCTGGAGCAACAATCTATCGGCTGTATGGAAAGCCAGATGCCCCGGAGCTGTTCCTGAAGCACGATAAGGGATCCGTCGCGAACGACGTAACGGACGAGATGGTACGCCTTAATTGGCTGACCGAATTTATGCCTCTACCAACAATTAAACACTTCATCCGGACGCCCGACGATGCCTGGCTTCTCACAACGGCGATCCCGGGTAAGACAGCCTTTCAAGTGCTAGAGGAATACCCTGACTCAGGCGAAAACATCGTTGATGCGCTCGCAGTGTTTCTGCGGCGGCTCCATTCG…
>KanR_NRY_36
ATGTCACATATCCAGCGGGAGACCTCCTGCTCCCGCCCCCGTCTAAACTCCAATATGGACGCAGACCTCTATGGATATAAATGGGCGCGGGATAACGTGGGTCAATCTGGGGCGACGATCTATCGGCTGTACGGTAAGCCGGATGCGCCGGAGCTGTTCCTGAAGCACGGAAAAGGGTCGGTGGCTAACGATGTGACTGATGAAATGGTCCGACTCAACTGGCTGACAGAGTTTATGCCGCTTCCGACGATTAAACACTTTATTCGGACTCCGGACGACGCGTGGCTGCTGACAACCGCCATCCCCGGGAAAACGGCGTTTCAGGTGCTCGAGGAGTATCCGGATTCTGGCGAAAATATCGTAGATGCTCTTGCTGTTTTCCTTCGACGCCTGCATTCC…
>KanR_NRY_95
ATGTCACATATTCAACGAGAGACTTCTTGTTCTCGGCCACGACTTAACTCTAATATGGACGCGGACCTATATGGATACAAATGGGCACGTGATAACGTGGGACAGTCTGGCGCCACTATTTACCGCCTATATGGCAAGCCTGACGCGCCGGAGCTTTTTCTGAAGCATGGCAAAGGGTCCGTCCAACGACGTCACTGACGAGATGGTACGGCTGAACTGGCTTACTGAATTTATGCCGCTCCCCACCATTAAGCATTTCATTCGGACTCCAGAGACGCCTGGCTGCTGACTACGGCGATCCCGGGGAAGACCGCTTTTCAGGTTCTGGAGGAATACCCTGACTCGGGCGAGAATATCGTAGATGCGCTCGCGGTGTTTCTGCGCCGGCTACATTCTATT…
>KanR_NRY_25
ATGTCGCATATTCAGCGCGAAACGTCGTGCTCACGGCCTCGCCTGAACTCCAACATGGACGCGGACCTGTACGGGTACAAATGGGCCCGCGATAACGTAGGCCAATCCGGGGCTACGATTTACCGCCTATATGGGAAGCCAGATGCCCCGGAGCTGTTTCTGAAACACGGCAAGGGATCGGTTGCTAATGACGTCACTGATGAAATGGTGCGGCTCAATTGGCTTACAGAATTCATGCCACTCCCAACAATTAAACATTTTATCCGGACTCCGGACGATGCATGGCTCCTGACGACAGCGATCCCGGGGAAGACGGCGTTTCAGGTACTCGAAGAATACCCAGACTCTGGTGAGAACATCGTAGATGCACTGGCGGTATTTCTGCGGCGTCTACACTCT…
>KanR_NRY_75
ATGTCGCATATTCAGCGGGAAACCTCCTGCTCCCGTCCACGCCTCAACTCTAACATGGACGCCGATCTGTATGGGTACAAGTGGGCCCGCGATAACGTCGGCCAATCCGGAGCAACCATCTACCGCCTCTACGGCAAGCCAGATGCGCCGGAACTGTTCCTGAAGCACGGCAAGGGGTCTGTCGCCAACGATGTCACAGACGAGATGGTCCGGCTAAATTGGCTGACGGAGTTCATGCCGCTACCCACCATCAAGCACTTCATTCGGACACCTGACGACGCGTGGCTGCTGACGACGGCCATCCCGGGAAAAACCGCCTTCCAAGTCCTAGAGGAATACCCCGACTCGGGGGAGAATATCGTGGATGCGCTTGCAGTATTCCTTCGCCGTCTCCATTCT…
>KanR_NRY_23
ATGTCACATATTCAACGTGAAACGTCTTGCTCTCGACCCCGCCTCAACTCGAACATGGATGCGGACCTTTACGGTTACAAGTGGGCGCGGGATAATGTCGGTCAATCGGGGGCTACGATCTATCGCCTGTACGGAAAACCAGACGCTCCGGAACTGTTTCTGAAACATGGGAAGGGCTCCGTCGCAAATGATGTGACTGACGAAATGGTGCGGCTCAATTGGCTAACTGAATTTATGCCGCTGCCTACAATCAAACATTTCATCCGAACACCTGATGATGCCTGGCTGCTGACGACGGCTATCCCTGGGAAAACAGCCTTTCAAGTTCTCGAGGAGTACCCAGACTCTGGGGAGAACATCGTGGACGCGCTTGCGGTATTTCTGCGGCGGCTGCACTCG…
>KanR_NRY_48
ATGTCGCATATTCAACGAGAGACATCCTGTTCTCGCCCACGCCTCAACTCAAACATGGACGCCGACCTTTATGGCTACAAATGGGCCCGCGACAACGTCGGGCAATCCGGTGCCACGATCTATCGCCTGTACGGGAAACCTGATGCTCCGGAACTATTTCTAAAACATGGGAAGGGATCGGTCGCAAATGACGTAACAGATGAAATGGTGCGGCTAAATTGGCTAACAGAATTTATGCCGCTTCCTACCATCAAGCACTTTATTCGGACTCCCGATGATGCGTGGCTGCTGACCACCGCAATCCCCGGAAAAACTGCCTTCCAAGTCCTGGAGGAGTATCCGGATTCAGGGGAGAACATCGTGGATGCACTAGCGGTCTTTCTTCGCCGACTTCACTCT…
>KanR_NRY_20
ATGTCACATATTCAACGGGAGACATCATGCTCCCGCCCCCGCCTCAACTCCAACATGGATGCGGACCTGTACGGTTATAAGTGGGCCCGCGACAACGTCGGACAATCTGGGGCAACCATACCGTCTGTATGGAAAGCCGGACGCCCCCGAGCTGTTTCTGAAGCATGGGAAAGGGTCGGTCGCGAACGACGTGACAGATGAAATGGTTCGCCTCAATTGGCTGACCGAATTCATGCCTCTGCCCACCATCAAGCACTTTATTCGTACGCCCGACGATGCTTGGCTACTCACGACGGCGATCCCCGGCAAGACAGCATTCCAGGTGCTAGAAGAGTACCCCGACTCAGGTGAGAACATTGTCGATGCACTGGCGGTCTTTCTCCGACGGCTACATTCAAT…
>KanR_NRY_61
ATGTCGCATATTCAGCGAGAAACGTCTTGTTCGCGACCGCGTCTAAACTCGAACATGGATGCGGACCTATACGGGTATAAGTGGGCCCGCGATAACGTAGGCCAGTCAGGAGCAACTATCTATCGTCTGTACGGCAAGCCTGATGCGCCCGAGCTTTTCCTGAAGCATGGTAAAGGCTCAGTAGCGAATGACGTTACCGATGAGATGGTCCGTCTCAACTGGCTCACCGAATTCATGCCCCTTCCAACGATCAAACATTTTATCCGCACCCCCGATGATGCATGGCTCCTGACGACGGCTATTCCGGGGAAAACGGCCTTCCAGGTCCTGGAAGAATACCCGGATTCCGGAGAAAATATTGTTGATGCTCTAGCGGTATTCCTTCGTCGGCTCCATTCA…
>KanR_NRY_40
ATGTCGCATATTCAACGTGAGACATCGTGCTCCCGGCCGCGGCTCAACTCAAATATGGATGCGGACCTTTATGGATACAAGTGGGCCCGAGACAACGTGGGACAATCAGGTGCGACCATCTACCGTCTATACGGGAAGCCAGATGCGCCGGAGCTTTTCCTGAAGCACGGCAAGGGCTCGGTTGCGAACGACGTCACCGACGAGATGGTCCGACTTAATTGGCTGACTGAGTTCATGCCGCTGCCGGATCAAGCATTTCATTCGAACACCAGATGACGCATGGCTGCTTACGACAGCAATCCCCGGAAAAACCGCTTTTCAGGTTCTCGAAGAATATCCGGATTCGGGAGAAAATATTGTAGATGCACTAGCTGTTTTTCTACGACGTCTGCATTCCAT…
>KanR_NRY_02
ATGTCCCATATTCAGCGGGAAACGTCCTGTTCACGCCCTCGCCTCAACTCCAATATGGACGCCGATCTCTACGGCTATAAGTGGGCCCGGGACAATGTTGGACAATCCGGTGCGACCATCTATCGCCTATATGGTAAGCCAGACGCCCCGGAACTCTTCCTCAAGCATGGCAAGGGCTCCGTGGCAAATGATGTAACCGACGAGATGGTGCGTCTAAACTGGCTGACCGAATTTATGCCGCTTCCTACTATTAAACACTTCATCCGCACCCCCGACGATGCGTGGCTCCTAACTACTGCAATCCCCGGCAAAACAGCTTTCCAAGTCCTCGAAGAGTATCCCGACTCAGGGGAAAATATTGTCGATGCCCTAGCGGTGTTTCTGCGTCGACTGCATTCG…
>KanR_NRY_50
ATGTCACACATCCAGCGTGAAACGTCATGTTCGCGGCCTCGGCTCAATTCCAATATGGATGCCGACCTTTACGGGTACAAGTGGGCCCGGGATAATGTTGGGCAGTCAGGGGCTACGATTTATCGTCTTTATGGGAAGCCGGATGCGCCGGAGCTATTTCTAAAACATGGCAAAGGATCGGTTGCAAACGATGTGACGGACGAAATGGTCCGACTCAATTGGCTTACAGAGTTTATGCCGCTTCCTACTATCAAGCATTTCATCCGCACTCCCGACGACGCCTGGCTTCTTACAACTGCAATTCCGGGTAAGACGGCTTTCCAGGTTCTGGAGGAATACCCGGACTCCGGCGAGAATATTGTGGATGCGCTGGCGGTGTTCCTGCGGCGGCTGCATTCG…
>KanR_NRY_03
ATGTCTCATATTCAACGGGAAACGTCCTGCTCTCGGCCTCGACTGAATTCGAATATGGACGCTGATCTGTACGGCTATAAGTGGGCGCGGGACAACGTGGGCCAGTACGGGGCAACCATCTACCGGCTTTATGGTAAACCTGACGCCCCTGAGCTCTTCCTTAAGCATGGCAAGGGCTCGGTTGCAAATGATGTTACTGATGAGATGGTGCGACTAAACTGGCTAACTGAGTTTATGCCCCTTCCTACGATTAAACATTTCATTCGGACGCCGGACGACGCGTGGCTTCTCACGACAGCTATCCCGGGTAAGACAGCCTTTCAAGTCCTGGAGGAGTATCCAGACTCCGGTGAGAATATCGTCGACGCCCTGGCGGTGTTTCTCCGACGCCTCCACTCT…
>KanR_NRY_32
ATGTCGCATATTCAGCGGGAAACCTCGTATTCGCGCCCCCGCCTTAATTCAAATATGGATGCCGATCTCTACGGCTACAAGTGGGCACGCGATAATGTAGGTCAGTCAGGAGCCACCATTTACCGCCTCTATGGAAAGCCGGACGCGCCCGAGCTCTTTCTGAAGCACGGTAAAGGTTCAGTCGCGAATGACGTTACGGACGAGATGGTCCGCCTAAACTGGCTTACTGAATTCATGCCGCTCCCTACAATCAAACACTTTATCCGTACGCCGGACGATGCGTGGCTGCTCACCACTGCGATTCCCGGCAAGACCGCCTTTCAAGTCCTCGAAGAATACCCCGATTCAGGTGAGAACATTGTCGACGCTCTAGCGGTTTTTCTTCGACGCCTCCATTCC…
>KanR_NRY_79
ATGTCGCATATTCAACGTGAGACATCCTGTTCCCGTCCCCGCCTGAACTCCAACATGGACGCCGACCTCTACGGGTACAAATGGGCACGCGACAATGTCGGGCAATCAGGTGCCACTATTTATCGCCTCTACGGGAAACCAGATGCCCCAGAACTCTTCCTGAAACATGGGAAGGGTTCAGTAGCAAACGATGTCACGGATGAAATGGTCCGGCTTAATTGGCTTACCGAATTCATGCCTCTACCTACAATTAAGCACTTCATTCGCACCCGGATGATGCGTGGCTTCTCACCACTGCCATCCCGGGCAAAACAGCCTTTCAGGTGCTTGAGGAGTATCCTGATTCCGGAGAGAATATTGTGGACGCCCTCGCAGTTTTTCTCCGACGTCTCCATTCAA…
>KanR_NRY_54
ATGTCGCATATTCAGCGGGAGACGTCGTGTTCGCGGCCGCGTCTAAACTCGAACATGGATGCTGATCTGTACGGGTACAAGTGGGCTCGTGATAATGTGGGTCAGTCAGGTGCAACTATCTATCGCCTCTACGGTAAACCCGATGCGCCTGAACTCTTCCTCAAACATGGAAAGGGCTCGGTTGCCAACGATGTCACGGATGAGATGGTACGTCTGAACTGGCTTACTGAGTTTATGCCACTTCCTACCATTAAGCATTTTATTCGAACGCCGGACGATGCGTGGCTTCTAACGACTGCTATCCCGGGGAAAACTGCGTTTCAAGTGCTAGAAGAATACCCGGATTCTGGAGAAAATATTGTAGACGCACTTGCAGTATTCCTTCGACGACTACATTCC…
>KanR_NRY_44
ATGTCCCATATTCAGCGGGAAACATCTTGTTCACGTCCACGCCTGAATTCAAACATGGACGCCGACCTTTATGGATATAAGTGGGCTCGTGATAACGTGGGGCAGTCGGGTGCCACCATTTACCGGCTGTACGGTAAGCCGGACGCGCCTGAGCTGTTCCTAAAGCACGGGAAGGGGTCGGTAGCCAACGACGTAACCGATGAGATGGTACGTCTAAATTGGCTTACAGAGTTCATGCCACTGCCAACAATTAAGCATTTCATTCGAACCCCAGACGACGCGTGGCTACTGACCACGGCGATCCCGGGGAAGACCGCCTTCCAAGTCCTTGAGGAGTATCCCGACTCAGGGGAAAATATTGTTGACGCTCTTGCTGTGTTCCTGCGCCGCCTACATTCA…
>KanR_NRY_18
ATGTCGCATATTCAGCGGGAGACATCGTGTTCGCGGCCGCGGCTCAATTCCAACATGGACGCGGACCTGTACGGCTACAAGTGGGCACGCGACAACGTTGGTCAGTCTGGGGCCACCATCTATCGCCTATACGGCAAACCAGATGCGCCGGAACTGTTCCTAAAACACGGCAAAGGTTCCGTCGCTAACGATGTAACCGACGAAATGGTTCGGCTAAATTGGCTGACCGAGTTTATGCCACTGCCGACTATCAAGCATTTCATCCGGACGCCCGACGACGCGTGGCTGCTGACTACGGCCATTCCCGGTAAGACGGCATTTCAAGTGCTGGAAGAGTACCCCGATTCCGGCGAAAATATTGTAGATGCCCTTGCTGTCTTCCTTCGCCGGCTTCATTCT…
>KanR_NRY_83
ATGTCACATATTCAACGGGAGACGTCATGTTCCCGGCCACGCCTCAACTCTAATATGGATGCCGACCTCTATGGGTATAAGTGGGCCCGAGATAATGTAGGCCAATCCGGAGCCACCATCTATCGCCTTTATGGCAAGCCCGACGCGCCAGAGCTCTTCCTGAAACACGGTAAAGGGTCTGTGGCTAATGATGTTACGGACGAAATGGTTCGGCTGAACTGGCTGACAGAGTTCATGCCTCTCCCTACGATTAAACACTTTATTCGCACTCCCGATGATGCGTGGCTGCTGACTACAGCTATCCCGGGGAAGACCGCGTTCCAGGTGCTAGAGGAGTACCCTGACTCCGGTGAAAACATCGTCGATGCACTGGCCGTATTCCTGCGACGTCTGCATTCT…
>KanR_NRY_37
ATGTCTCACATTCAGCGAGAAACGTCATGTTCTCGTCCGCGCCTGAACTCTAATATGGATGCTGATCTATACGGTTACAAATGGGCTCGAGATAACGTTGGTCAATCCGGAGCTACAATTTACCGGCTATACGGAAAACCCGATGCTCCTGAACTATTCCTCAAACATGGTAAGGGATCCGTGGCAAACGATGTAACTGACGAGATGGTACGACTAAATTGGCTCACTGAGTTTATGCCTCTCCCGACGATTAAGCACTTTATTCGAACGCCTGATGATGCCTGGCTGCTGACGACTGCGATCCCGGGTAAGACCGCCTTCCAGGTGCTGGAGGAGTACCCTGACTCAGGAGAAAATATCGTAGACGCCCTAGCAGTTTTTCTACGACGCCTACACTCT…
>KanR_NRY_15
ATGTCACATATTCAGCGCGAAACATCGTGTTCGCGACCCCGACTCAACTCTAACATGGATGCGGATCTATACGGCTATAAATGGGCGCGGGACAACGTAGGACAATCAGGAGCTACCATTTATCGGCTGTATGGAAAACCTGATGCGCCAGAGCTTTTTCTGAAGCATGGCAAGGGGTCTGTTGCGAATGATGTCACCGACGAGATGGTACGTCTAAATTGGCTGACCGAATTCATGCCGCTCCCTACGATCAAGCACTTCATTCGGACACCTGACGACGCGTGGCTCCTGACAACAGCGATCCCGGGGAAAACAGCATTTCAGGTCCTGGAAGAATATCCGGATTCGGGGGAGAATATTGTAGATGCTCTGGCGGTCTTTCTACGACGCCTCCATTCT…
>KanR_NRY_43
ATGTCTCATATTCAACGAGAGACGTCGTGCTCCCGCCCTCGGCTCAACTCTAACATGGATGCAGACCTGTATGGTTACAAGTGGGCTCGTGATAACGTTGGACAATCAGGAGCTACTATCTATCGGCTCTACGGTAAACCGGATGCGCCGGAACTGTTTCTTAAACATGGCAAGGGATCCGTGGCGAACCGATGTAACGGATGAAATGGTACGACTCAATTGGCTAACAGAATTCATGCCCCTGCCTACCATCAAGCACTTTATCCGGACGCCAGACGATGCGTGGCTCCTGACGACAGCCATTCCCGGCAAGACTGCTTTTCAAGTCCTCGAGGAGTACCCTGATTCGGGCGAGAACATCGTCGACGCCCTCGCCGTGTTTCTACGCCGACTCCATTC…
>KanR_NRY_73
ATGTCACATATTCAACGCGAGACGTCCTGTTCTCGCCCGCGGCTTAACTCGAATATGGATGCGGATCTATACGGGTATAAGTGGGCACGAGACAATGTGGGTCAGTCAGGCGCGACGATTTACCGGCTGTACGGGAAGCCGGACGCTCCAGAACTGTTCCTTAAGCATGGAAAGGGCTCGGTGGCGAATGATGTGACGGACGAGATGGTGCGCCTCAACTGGCTAACTGAATTCATGCCACTCCCCACGATCAAACACTTTATCCGGACGCCGGACGACGCCTGGCTGCTGACAACGGCAATTCCCGGGAAGACCGCATTCCAGGTTCTTGAGGAATATCCGGATTCCGGTGAAAACATTGTAGATGCGCTTGCAGTGTTTCTACGGCGACTTCACTCT…
>KanR_NRY_10
ATGTCGCATATTCAGCGTGAAACTTCGTGTTCGCGGCCACGGCTCAACTCGAACATGGATGCCGACCTTTACGGGTACAAGTGGGCCCGGGACAACGTTGGTCAGTCGGGCGCTACTATTTATCGTCTGTACGGCAAACCGGATGCTCCCGAACTGTTTCTTAAGCACGGAAAGGGGTCGGTTGCGAACGATGTAACGGATGAAATGGTACGTCTAAATTGGCTAACAGAATTTATGCCGCTTCCTACAATCAAACACTTCATCCGAACGCCAGATGATGCCTGGCTGCTAACGACGGCAATTCCAGGTAAGACCGCTTTTCAGGTACTTGAGGAGTATCCAGATTCTGGTGAAAATATCGTCGATGCACTAGCTGTCTTTCTTCGTCGGCTGCACTCG…
>KanR_NRY_80
ATGTCGCACATCCAGCGGGAGACTTCCTGCTCCCGCCCCCGACTAAATTCCAACATGGATGCCGATCTCTACGGCTACAAGTGGGCCCGAGATAATGTCGGTCAATCCGGTGCGACCATTTACCGGCTCTATGGAAAACCTGACGCCCCGGAGCTGTTTCTCAAACATGGGAAGGGGTCAGTAGCAAACGATGTTACCGATGAAATGGTACGTCTCAACTGGCTTACCGAGTTTATGCCTCTCCCTACAATTAAACACTTTATTCGTACACCTGATGATGCCTGGCTTCTTACGACCGCTATTCCAGGCAAAACCGCTTTTCAGGTGCTCGAAGAATATCCGGACTCGGGAGAGAATATCGTTGACGCGCTGGCTGTGTTTCTTCGACGACTGCACTCA…
>KanR_NRY_30
ATGTCACATATCCAGCGGGAGACATCATGCTCCCGACCGCGTCTGAATTCCAACATGGATGCCGATCTTTATGGATACAAATGGGCACGTGACAATGTAGGTCAGTCAGGGGCCACCATTTATCGCCTATATGGGAAACCTGATGCTCCCGAACTCTTTCTAAAGCACGGAAAAGGATCAGTTGCCAACGATGTCACCGATGAGATGGTCCGGCTAAATTGGCTCACAGAGTTTATGCCCCTGCCAACCATTAAGCACTTTATTCGTACCCCGGATGATGCATGGCTTCTGACGACTGCGATCCCGGGGAAAACAGCATTCCAGGTGCTTGAGGAGTACCCGGATTCCGGTGAGAATATCGTGGATGCCCTTGCCGTGTTCCTTCGACGTCTACATTCG…
>KanR_NRY_62
ATGTCTCACATTCAGCGAGAAACCTCCTGTTCGCGGCCTCGCCTAAACTCTAATATGGACGCCGATCTCTATGGCTACAAATGGGCCCGGGACAACGTGGGGCAGTCTGGTGCCACCATCTATCGGCTATATGGCAAACCAGACGCGCCTGAGCTGTTTCTAAAACATGGCAAGGGGTCTGTCGCCAATGACGTACCGATGAAATGGTTCGACTTAATTGGCTCACGGAATTTATGCCACTGCCTACCATTAAGCACTTTATTCGAACCCCCGACGATGCTTGGCTGCTCACAACGGCGATTCCCGGAAAAACAGCGTTTCAGGTACTTGAAGAGTATCCTGATTCGGGTGAAAATATTGTCGATGCCCTGGCCGTTTTTCTCCGACGGCTTCACTCCA…
>KanR_NRY_46
ATGTCCCATATTCAGCGAGAGACATCGTGTTCGCGCCCTCGACTGAACTCAAACATGGATGCGGATCTCTACGGGTACAAGTGGGCTCGTGACAACGTTGGCCAGTCGGGCGCCACCATCTATCGGCTCTACGGGAAGCCGGATGCACCCGAGCTGTTTCTAAAACATGGCAAAGGTTCTGTCGCGAACGACGTAACGGACGAGATGGTGCGGCTAAACTGGCTTACCGAGTTTATGCCACTGCCGACTATTAAGCATTTTATTCGTACGCCTGATGATGCATGGCTTCTTACTACGGCAATTCCGGGCAAGACCGCCTTCCAGGTGCTTGAAGAATATCCCGATTCGGGCGAGAATATCGTCGATGCGCTGGCGGTGTTTCTGCGGCGTCTCCACTCT…
>KanR_NRY_91
ATGTCACATATTCAGCGGGAGACGTCCTGCTCTCGGCCACGCCTCAACTCGAACATGGATGCTGACCTTTATGGCTATAAGTGGGCCCGCGATAACGTGGGACAATCCGGCGCAACCATCTACCGTCTATACGGCAAACCCGACGCGCCGGAACTATTCCTTAAGCATGGTAAGGGCTCCGTCGCAAACGATGTGACGGACGAGATGGTCCGCCTAAACTGGCTAACAGAGTTTATGCCACTCCCAACGATCAAGCATTTTATTCGAACACCAGACGATGCATGGCTCCTGACTACCGCGATTCCTGGCAAAACCGCATTTCAGGTTCTTGAAGAGTACCCGGATTCTGGAGAAAACATTGTGGACGCGCTTGCCGTTTTTCTTCGGCGACTCCATTCT…
>KanR_NRY_17
ATGTCGCATATCCAACGTGAAACTTCGTGCTCGCGGCCTCGCCTCAATTCGAACATGGATGCTGATCTCTACGGTTATAAGTGGGCACGTGACAATGTTGGGCAGTCCGGCGCCACGATTTATCGTCTGTACGGGAAACCTGATGCCCCTGAGCTGTTCCTGAAGCATGGGAAGGGGTCGGTAGCCAATGATGTTACGGACGAGATGGTTCGGCTCAACTGGCTTACTGAGTTTATGCCGCTTCCTACGATTAAGCATTTTATCCGCACGCCGGATGATGCGTGGCTGCTTACGACGGCGATTCCAGGTAAGACGGCGTTTCAGGTTCTTGAAGAGTACCCCGATTCGGGTGAGAACATCGTGGATGCGCTGGCAGTGTTTCTTCGACGGCTCCATTCA…
>KanR_NRY_06
ATGTCGCATATCCAGCGCGAAACATCCTGCTCCCGCCCGCGGCTAAACTCAAACATGGATGCAGATCTCTACGGGTATAAATGGGCCCGCGACAACGTAGGCCAATCCGGGGCCACGATTTACCGCCTGTACGGCAAGCCCGATGCGCCGGAGCTGTTCCTGAAGCACGGCAAGGGGTCGGTTGCGAATGATGTGACCGACGAGATGGTACGACTCAATTGGCTCACAGAATTCATGCCACTCCCCACAATCAAGCATTTTATTCGTACCCCCGACGACGCGTGGCTGCTGACGACAGCCATTCCGGGTAAGACGGCGTTCCAGGTTCTTGAGGAATACCCAGATTCCGGCGAAAATATCGTAGATGCACTTGCTGTTTTTCTACGCCGGCTTCACTCG…
>KanR_NRY_39
ATGTCCCATATTCAACGAGAAACGTCCTGCTCGCGCCCGCGCCTGAATTCAAACATGGATGCGGACCTATACGGATACAAGTGGGCTCGTGATAATGTAGGTCAGTCGGGTGCTACAATCTATCGTCTCTACGGCAAACCGGATGCCCCAGAACTGTTTCTGAAGCATGGCAAGGGGTCGGTAGCGAATGATGTGACGGATGAGATGGTGCGCCTAAACTGGCTAACTGAATTTATGCCTCTACCAACCATCAAGCACTTTATTCGTACACCGGACGACGCGTGGCTGCTTACGACAGCGATTCCCGGTAAAACGGCGTTCCAAGTGCTGGAGGAATACCCCGATTCGGGCGAAAATATTGTGGATGCGCTAGCGGTTTTTCTGCGGCGGCTGCATTCG…
>KanR_NRY_86
ATGTCTCATATTCAACGCGAGACGTCCTGCTCCCGTCCGCGACTGAACTCGAATATGGATGCAGACCTCTACGGCTATAAATGGGCCCGCGATAATGTTGGCCAATCTGGGGCTACTATTTATCGGCTATATGGAAAACCTGACGCGCCGGAACTATTCCTTAAACACGGCAAAGGCTCTGTGGCCAATGACGTGACCGATGAAATGGTCCGCCTTAACTGGCTCACCGAATTCATGCCACTTCCAACAATCAAGCATTTTATTCGGACCCCTGACGATGCGTGGCTTCTAACGACGGCCATTCCAGGGAAGACGGCATTCCAGGTACTCGAAGAATATCCCGATTCGGGGGAAAATATTGTTGACGCCCTTGCTGTGTTTCTACGTCGGCTCCATTCT…
>KanR_NRY_88
ATGTCCCACATTCAGCGGGAGACGTCGTGCTCGCGGCCACGGCTCAATTCGAATATGGACGCTGACCTATATGGGTATAAGTGGGCACGGGATAACGTGGGGCAGTCGGGGGCAACAATTTATCGGCTGTACGGAAAACCAGATGCTCCGGAGCTGTTTCTCAAGCACGGCAAAGGCTCAGTGGCTAATGACGTCACTGATGAAATGGTGCGGCTAAATTGGCTAACCGAATTTATGCCACTACCGACAATCAACACTTCATCCGGACTCCAGACGACGCATGGCTCCTGACCACCGCTATCCCAGGCAAGACGGCGTTCCAAGTGCTGGAAGAGTACCCTGACTCCGGCGAGAATATCGTAGACGCGCTAGCGGTGTTTCTGCGCCGGCTTCATTCTA…
>KanR_NRY_68
ATGTCACATATTCAACGAGAAACTTCGTGTTCCCGGCCCCGGCTCAACTCTAATATGGATGCAGATCTTTATTGCTATAAGTGGGCACGAGATAACGTGGGCCAGTCCGGAGCAACAATTTACCGCCTGTACGGAAAGCCTGACGCACCAGAGCTTTTTCTCAAGCATCGGGAAGGGATCAGTAGCAAATGATGTGACCGATGAAATGGTGCGCCTAAACTGGCTCACAGAGTTTATGCCGCTGCCCACGATTAAACATTTCATTCGTACTCCCGATGATGCCTGGCTGCTGACGACTGCCATCCCGGGGAAAACGGCGTTCCAGGTTCTAGAAGAATACCCTGATTCTGGAGAAAATATCGTAGACGCGCTTGCAGTATTTCTACGGCGACTGCACTC…
>KanR_NRY_67
ATGTCTCATATTCAGCGTGAAACGTCGTGCTCCCGTCCGCGTCTAAACTCCAACATGGATGCCGACCTTTACGGCTATAAATGGGCCCGGGATAATGTTGGGCAGTCGGGGGCCACGATTTACCGGCTGTATGGGAAGCCAGACGCACCGGAACTGTTCCTGAAGCACGGGAAGGGGTCGGTCGCAAACGACGTAACGGACGAAATGGTTCGTCTAAATTGGCTGACGGAATTTATGCCTCTGCCAACTATCAAACACTTTATTCGGACGCCGGATGACGCGTGGCTGCTCACGACAGCCATTCCCGGGAAGACGGCTTTTCAGGTACTTGAGGAGTATCCCGACTCTGGGGAAAACATCGTAGACGCCCTAGCCGTCTTCCTCCGTCGACTGCATTCC…
>KanR_NRY_64
ATGTCGCACATTCAGCGAGAAACGTCTTGTTCACGCCCTCGCCTTAACTCAAACATGGATGCAGATCTGTACGGGTACAAATGGGCCCGTGATAATGTGGGACAATCCGGAGCAACCATTTATCGCCTCTACGGGAAGCCGGACGCCCCGGAGCTGTTTCTGAAACACGGAAAGGGGTCGGTGGCTAACGATGTTACAGACGAAATGGTCCGCCTTAACTGGCTCACTGAATTTATGCCGCTACCGACGATTAAGCACTTCATTCGAACGCCCGATGACGCATGGCTGCTGACGACAGCGATTCCGGGTAAAACGGCGTTCCAAGTGCTTGAAGAATATCCAGACTCGGGAGAATATTGTGGATGCCCTTGCGGTTTTCCTCCGACGTCTGCACTCGAT…
>KanR_NRY_29-2
ATGTCCCACATCCAGCGAGAGACGTCGTGTTCGCGACCGCGACTCAATTCCAACATGGACGCTGATCTCTACGGTTACAAATGGGCACGCGATAATGTGGGTCAGTCGGGTGCGACCATCTATCGGCTATATGGGAAACCGGACGCGCCGGAGCTGTTTCTGAAGCACGGAAAAGGCTCCGTCGCGAATGACGTAACCGACGAAATGGTCCGACTAAACTGGCTCACGGAATTTATGCCGCCTACTATTAAGCATTTTATCCGTACCCCGGACGATGCTTGGCTGCTAACCACGGCAATTCCCGGAAAAACCGCCTTTCAGGTGCTGGAGGAGTACCCAGACTCAGGGGAAAACATTGTGGATGCGCTTGTGGTCTTCCTCCGGCGTCTTCATTCGATC…
>KanR_NRY_76
ATGTCGCACATCCAGCGGGAGACTTCGTGTTCTCGGCCCCGGCTCAACTCCAACATGGACGCGGACCTCTATGGCTATAAGTGGGCACGTGACAACGTGGGCCAGTCGGGCGCCACCATCTACCGTCTATACGGAAAACCGGATGCGCCTGAGCTATTTCTCAAACATGGGAAAGGGTCTGTCGCCAATGATGTAACAGATGAGATGGTTCGGCTCAATTGGCTAACGGAGTTTATGCCCCTGCCTACAATTAAGCATTTTATTCGGACCCCCGACGACGCATGGCTGCTCACGACTGCCATTCCCGGAAAGACGGCCTTCCAAGTACTTGAAGAATATCCCGACTCAGGGGAAAATATTGTCGACGCCCTAGCCGTTTTTCTTCGGCGTCTCCACTCC…
>KanR_NRY_16
ATGTCACACATCCAACGAGAGACGTCGTGTTCGCGACCACGGCTGAACTCGAACATGGACGCCGATCTCTATGGCTATAAGTGGGCCGAGACAACGTCGGCCAATCCGGCGCTACGATTTATCGTCTTTACGGCAAACCTGATGCGCCGGAGCTGTTCCTAAAGCACGGCAAGGGATCGGTCGCCAATGACGTTACTGATGAAATGGTTCGACTGAACTGGCTTACTGAATTCATGCCACTGCCGACTATTAAACATTTTATCCGGACTCCTGACGACGCGTGGCTACTTACTACGGCCATCCCTGGGAAGACAGCGTTTCAAGTTCTGGAAGAGTACCCTGACTCCGGCGAAAACATTGTTGACGCGCTAGCCGTATTTCTCCGCCGGCTTCACTCGA…
>KanR_NRY_12
ATGTCACACATTCAACGTGAGACCTCTTGCTCACGGCCTCGCCTAAACTCTAATATGGACGCTGATCTATACGGTTATAAGTGGGCCCGGGACAACGTTGGGCAATCCGGCGCTACGATCTACCGGCTTTATGGGAAACCAGATGCGCCAGAACTCTTCCTCAAACATGGCAAAGGTTCTGTAGCAAATGACGTAACAGATGAGATGGTCCGTCTAAATTGGCTTACCGAGTTCATGCCACTGCCTACGATCAAGCATTTCATCCGGACCCCCGATGATGCGTGGCTTCTCACAACGGCCATCCCGGGTAAAACGGCCTTCCAGGTCCTGGAGGAGTATCCCGACTCCGGAGAAAATATCGTAGATGCTCTAGCGGTCTTCCTGCGACGACTCCATTCA…
>KanR_NRY_94
ATGTCGCATATTCAACGGGAAACATCATGCTCACGGCCCCGGCTGAACTCGAACATGGACGCAGATCTGTACGGCTACAAATGGGCGCGGGACAACGTGGGGCAATCTGGGGCGACGATTTATCGGCTCTACGGCAAGCCCGACGCTCCGGAGCTTTTCCTCAAGCATGGTAAAGGGTCAGTGGCAAATGACGTGACGGATGAGATGGTACGGCTAAATTGGCTGACTGAATTTATGCCGCTGCCGACGATCAAACATTTCATTCGGACGCCTGACGACGCGTGGCTACTCACCACTGCGATTCCAGGGAAGACCGCGTTCCAAGTACTAGAGGAATATCCCGACTCCGGCGAAAATATCGTGGACGCGCTAGCCGTCTTTCTACGACGACTTCATTCT…
>KanR_NRY_82
ATGTCACACATTCAGCGGGAGACCTCCTGCTCGCGCCCCCGTCTCAACTCAAATATGGACGCCGACCTGTATGGATACAAATGGGCACGAGATAATGTAGGCCAATCAGGAGCTACTATTTCCGTCTTTATGGGAAGCCGGACGCGCCGGAACTTTTCCTAAAGCACGGGAAGGGGTCGGTGGCGAATGATGTTACAGATGAAATGGTGCGCCTTAACTGGCTCACAGAATTTATGTCCCTGCCCACTATTAAGCACTTCATTCGAACACCCGACGATGCGTGGCTGCTAACTACAGCGATTCCCGGTAAAACAGCATTCCAAGTGCTGGAAGAGTACCCGGATTCCGGGGAGAACATTGTGGATGCGCTTGCGGTGTTTCTCCGTCGGCTGCATTCAA…
>KanR_NRY_81
ATGTCGCATATTCAACGGGAGACGTCGTGTTCGCGGCCGCGTCTGAATTCGAATATGGATGCTGACCTGTACGGGTACAAATGGGCCCGTGACAACGTAGGGCAATCAGGAGCCACTATTTATCGACTGTACGGTAAGCCAGACGCTCCGGAGCTTTTCCTTAAGCATGGCAAGGGATCGGTCGCGAATGACGTGACAGACGAAATGGTTCGCCTAAATTGGCTAACGGAGTTCATGCCCCTGCCGACGATTAAACTTTTATTCGTACACCGGATGATGCATGGCTACTAACAACGGCGATCCCAGGGAAAACCGCTTTCCAAGTACTCGAGGAATACCCCGATTCAGGAGAAAATATTGTTGACGCATTGCAGTGTTCCTGCGGCGGCTGCATTCCAT…
>KanR_NRY_63-2
ATGTCGCACATTCAACGAGAGACATCTTGTTCGCGGCCCCGGCTCAATTCCAACATGGACGCTGATCTATACGGCTATAAGTGGGCCCGAGACAACGTCGGGCAATCCGGGGCTACTATCTACCGCCTGTATGGGAAACCTGATGCGCCGGAACTATTTCTGAAGCACGGGAAAGGTTCCGTTGCTAATGACGTGACGGATGAGATGGTGCGTCTAAACTGGCTAACTGAGTTTATGCCCCTTCCTACCATCAAACACTTTATCCGCACACCGGATGATGCTTGGCTGCTAACGACAGCAATCCCTGGGAAAACGGCATTTCAGGTACTCGAGGAGTACCCTGATTCCGGCGAAAACATTGTGGATGCTCTTGCGGTGTTTCTGCGTCGTCTGCATTCG…
>KanR_NRY_87
ATGTCCCACATTCAGCGCGAGACTTCGTGTTCCCGGCCACGGCTCAATTCAAACATGGACGCCGACCTATACGGATACAAATGGGCGCGGGATAACGTGGGGCAGTCTGGGGCGACGATTTACCGGCTTTACGGCAAACCGGACGCGCCAGAGCTTTTCCTCAAGCATGGCAAGGGCTCGGTGGCCAATGACGTGACGGACGAGATGGTACGCCTCAACTGGCTCACCGAGTTTATGCCCCTACCTACGATTAAACATTTTATCCGCACGCCAGACGATGCCTGGCTGCTGACAACAGCTATCCCGGGGAAGACAGCGTTCCAGGTCCTCGAGGAGTATCCGGACTCGGGGGAGAATATCGTTGACGCACTTGCTGTATTTCTGCGCCGTCTTCACTCA…
>KanR_NRY_85
ATGTCTCACATTCAACGGGAAACTTCGTGCTCTCGGCCTCGCCTAAATTCGAACATGGATGCCGATCTTTATGGATATAAGTGGGCACGCGACAATGTGGGACAATCTGGAGCTACAATCTACCGACTGTATGGCAAACCAGATGCTCCGGAACTTTTTCTTAAGCACGGCAAGGGTTCCGTGGCGAATGATGTTACCGACGAAATGGTCCGTCTGAATTGGCTAACGGAGTTCATGCCCCTACCAACCATCAAGCACTTTATTCGGACCCCTGACGATGCGTGGCTGCTGACGACGGCCATTCCTGGGAAGACTGCTTTCCAGGTACTTGAGGAATATCCAGATTCCGGCGAGAATATCGTAGACGCACTTGCCGTTTTCCTACGACGCCTACATTCT…
>KanR_NRY_29-1
ATGTCGCACATTCAACGGGAAACATCGTGCTCTCCCCCGGCTTAATTCCAATATGGATGCGGACCTCTATGGATATAAATGGGCCCGAGACAATGTTGGCCAATCCGGCGCTACAATTTATCGTCTTTATGGCAAACCCGACGCGCCGGAACTTTTTCTTAAACACGGGAAAGGATCCGTTGCCAACGACGTGACCGACGAGATGGTACGACTCAATTGGCTAACCGAGTTTATGCCCCTTCCTACAATTAAACACTTTATTCGAACGCCAGACGACGCATGGCTTCTCACGACCGCCATCCCCGGTAAGACCGCCTTCCAAGTGCTTGAAGAGTACCCTGACTCAGGCGAAAATATTGTGGACGCTCTAGCAGTCTTTCTACGTCGGCTTCACTCGAT…
>KanR_NRY_34
ATGTCGCACATTCAGCGGGAGACTTCCTGTTCCCGCCCCCGCCCTGAATTCGAACATGGACGCTGATCTTTACGGGTATAAATGGGCCCGCGACAACGTGGGCCAATCGGGCGCCACTATTTACCGACTTTACGGGAAACCTGACGCGCCGGAGCTCTTTCTTAAACATGGGAAGGGCTCTGTCGCTAACGATGTTACAGATGAGATGGTCCGTCTAAACTGGCTGACGGAGTTTATGCCGCTTCCGACAATCAAGCATTTTATCCGGACACCGGATGATGCCTGGCTCCTGACCACGGCCATCCCCGGAAGACGGCCTTCCAGGTACTGGAGGAGTACCCCGACTCAGGCGAGAACATCGTTGACGCGCTTGCGGTCTTTCTTCGGCGGCTGCACTCG…
>KanR_NRY_93
ATGTCCCACATCCAGCGGGAAACCTCTTGTTCGCGGCCTCGCCTCAACTCCAACATGGACGCCGACCTGTACGGCTACAAATGGGCACGGGATAACGTGGGGCAATCTGGGGCGACTATTTACCGGCTGTATGGTAACCGACGCGCCTGAACTTTTCCTCAAACATGGCAAGGGATCTGTTGCAAACGACGTGACTGACGAAATGGTTCGGCTCAACTGGCTGACGGAGTTCATGCCCCTGCCGACGATTAAACATTTTATCCGAACCCCCGATGATGCGTGGCTGCTGACAACCGCTATTCCAGGCAAAACGGCATTTCAGGTGCTAGAGGAATACCCTGATTCGGGGGAAAACATCGTTGATGCCCTTGCTGTGTTCCTGCGCCGACTGCACTCCAT…
>KanR_NRY_74
ATGTCTCACATTCAGCGGGAAACTTCCTGTTCGCGGCCACGCCTAAACTCCAACATGGATGCCGACCTGTACGGCTACAAATGGGCGCGTGACAACGTAGGCCAGTCAGGGGCCACCATCTATCGGCTCTATGGCAAACCGGATGCCCCGGAACTGTTTCTCAAGCACGGGAAAGGTTCTGTCGCTAACGACGTGACAGATGAGATGGTGCGCCTAAACTGGCTGACGGAATTTATGCCACTTCCGACGATTAAGCACTTCATCCGTACGCCGGATGATGCATGGCTCCTCACGACCGCAATCCCAGGAAAGACGGCGTTTCAGGTGCTGGAAGAATATCCCGATTCCGGTATGCAACTGTCCGTTTAACTCGGACCGGGTGTTCCGGCTGGCGCAAGC…
>KanR_NRY_27
ATGTCGCATATCCAACGGGAAACGTCCTGCTCCCGGCCGCGGCTGAATTCGAATATGGATGCGGATCTATACGGGTACAAGTGGGCGCGAGATAATGTGGGTCAATCAGGGGCAACCATTTATCGACTTTATGGCAAGCCCGATGCACCGGAGCTGTTTCTGAAACACGGGAAGGGATCCGTTGCGAACGACGTGACGGACGAGATGGTTCGGCTAAACTGGCTGACCGAATTTATGCCGCTCCCGACCATTAAGCATTTCATCCGCACACCCGATGACGCCTGGCTACTAACGACGGCTATTCCCGGCAAAACGGCCTTCCAAGTCCTAGAGGAGTACCCCGATTCAGGTGAGAACATTGTAGATGCTCTAGCCGTATTTCTCCGTCGGCTGCACTCG…
>KanR_NRY_59
ATGTCCCATATTCAGCGAGAGACCTCCTGTTCCCGCCCCCGACTGAATTCCAATATGGATGCGGACCTGTACGGTTACAAGTGGGCCCGTGACAATGTGGGCCAATCAGGAGCGACAATTTATCGCCTATACGGAAAACCTGATGCCCCCGAGCTTTTCCTAAAGCATGGCAAGGGTTCTGTCGCCAACGATGTCACGGACGAAATGGTGCGCCTAAATTGGCTAACCGAGTTTATGCCCCTGCCGACAATCAAACATTTCATCCGCACACCAGATGACGCATGGCTGCTGACCACGGCTATTCCCGGGAAGACCGCTTTTCAGGTGCTCGAAGAGTACCCTGACTCTGGGGAAAACATTGTGGATGCTCTAGCGGTGTTTCTGCGGCGGCTACACTCT…
>KanR_NRY_45
ATGTCACATATCCAGCGTGAAACGTCCTGCTCTCGTCCCCGGCTCAATTCGAATATGGATGCTGACCTTTACGGGTATAAGTGGGCCCGCGACAATGTTGGCCAGTCAGGTGCAACTATTTACCGACTGTACGGTAAACCAGATGCTCCGGAGCTATTTCTCAAGCATGGCAAAGGTTCGGTGGCCAATGACGTTACCGACGAGATGGTGCGCCTTAATTGGCTGACCGAGTTTATGCCTCTCCCAACTATCAAACATTTCATTCGCACGCCTGACGACGCCTGGCTACTGACGACGGCCATTCCCGGGAAGACCGCTTTTCAGGTTCTCGAAGAATACCCAGACTCTGGAGAAAATATCGTAGATGCCCTAGCTGTTTTCCTACGCCGACTTCATTCC…
>KanR_NRY_51-2
ATGTCACATATTCAACGTGAGACCTCCTGTTCCCGACCCCGACTCAATTCGAATATGGACGCAGACCTCTACGGCTATAAGTGGGCTCGCGACAATGTGGGGCAATCGGGGGCTACTATCTACCGGCTGTATGGAAAGCCAGATGCTCCTGAACTTTTTCTAAAACACGGTAAGGGCCTGTTGCAAATGACGTAACGGACGAGATGGTCCGGCTGAACTGGCTAACCGAGTTCATGCCGCTACCGACGATTAAACACTTTATCCGAACCCCGGACGATGCTTGGCTGCTTACGACTGCGATCCCGGGCAAGACGGCATTTCAGGTCCTCGAGGAGTATCCAGATTCCGGAGAAAATATCGTTGATGCTCTAGCTGTGTTCCTACGCCGGCTACATTCTA…
>KanR_NRY_22
ATGTCGCATATCCAGCGTGAAACGTCCTGCTCCCGGCCCCGCCTAAACTCGAACATGGATGCTGATCTTTACGGCTACAAGTGGGCCCGCGACAATGTGGGTCAATCGGGCGCGACCATTTATCGACTTTATGGCAAGCCGGATGCCCCAGAGCTGTTCCTCAAGCATGGGAAGGGATCAGTGGCGAATGACGTGACGGACGAGATGGTACGGCTGAATTGGCTGACAGAATTTATGCCGCTGCCAACGATCAAGCATTTTATTCGCACCCCGGATGACGCCTGGCTGCTGACGACAGCCATCCCTGGGAAAACAGCGTTTCAGGTACTCGAAGAGTATCCCGACTCTGGAGAAAATATTGTGGATGCCCTGGCTGTCTTCCTTCGTCGTCTGCATTCA…
>KanR_NRY_66
ATGTCGCACATCCAACGGGAGACCTCTTGCTCACGCCCCCGCCTCAACTCCAACATGGATGCTGACCTGTACGGTTACAAATGGGCCCGCGACAATGTGGGTCAGTCGGGTGCCACAATTTACCGGCTATATGGTAAACCCGACGCCCCGGAGCTGTTCCTTAAACATGGAAAAGGTTCGGTGGCGAACGACGTTACAGACGAGATGGTTCGACTAAATTGGCTTACAGAATTTATGCCTCTACCCACCATCAAACACTTTATTCGGACACCAGATGACGCTTGGCTTCTGACAACTGCAATTCCTGGTAAGACGGCGTTTCAGGTGCTAGAGGAGTACCCGGATTCGGGCGAAAATATTGTAGATGCTCTGGCCGTATTTCTGCGTCGACTTCATTCG…
>KanR_NRY_35
ATGTCGCATATTCAACGAGAAACCTCGTGCTCACGGCCACGACTGAATTCGAACATGGATGCTGATCTGTACGGGTACAAGTGGGCCCGTGACAATGTAGGCAATCCGGAGCAACCATTTATCGACTGTACGGAAAACCAGACGCCCCGGAGCTATTTCTGAAGCACGGAAAAGGGTCGGTGGCGAACGACGTAACGGACGAGATGGTCCGACTAAATTGGCTAACAGAGTTTATGCCGCTACCCACGATTAAGCACTTCATTCGAACTCCTGATGATGCCTGGCTGCTGACGACGGCAATTCCGGGAAAGACCGCCTTCCAGGTGCTTGAAGAATATCCGGACTCCGGAGAGAATATCGTGGACGCCCTTGCGGTGTTTCTGCGGCGGCTCCATTCAA…
>KanR_NRY_38
ATGTCACATATCCAACGGGAAACTTCCTGTTCACGCCCCCGCCTCAATTCGAATATGGATGCGGATCTAATGGGTATAAATGGGCACGCGATAATGTAGGTCAATCGGGTGCGACTATCTATCGCCTGTATGGAAAGCCTGATGCGCCGGAACTTTTTCTAAAGCATGGGAAGGGATCAGTAGCGAACGATGTCACTGATGAGATGGTGCGTCTAAACTGGCTCACTGAATTCATGCCCCTCCCTACGATTAAACATTTCATCCGCACACCAGACGATGCATGGCTACTGACGACTGCCATCCCCGGGAAGACCGCATTTCAAGTGCTTGAAGAATACCCCGATTCAGGAGAAAATATTGTAGATGCTCTCGCGGTGTTTCTCCGGCGGCTTCACTCGA…
>KanR_NRY_56
ATGTCACATATCCAGCGTGAAACTTCATGTTCGCGACCGCGTCTGAATTCTAATATGGATGCGGACCTATACGGCTACAAGTGGGCTCGCGATAATGTGGGGCAATCAGGCGCTACTATTTACCGACTCTATGGCAAGCCCGATGCGCCGGAGCTATTCCTAAAGCACGGCAAAGGATCAGTCGCCAACGATGTGACTGACGAGATGGTGCGGCTCAATTGGCTCACAGAATTTATGCCACTTCCAACCATTAAGCATTTCATTCGAACCCCGGATGACGCATGGCTACTGACGACAGCTATCCCGGGTAAGACGGCGTTTCAGGTCCTGGAGGAGTACCCAGATTCCGGAGAGAATATTGTTGATGCACTGGCTGTTTTTCTCCGTCGTCTACATTCT…
>KanR_NRY_77
ATGTCGCATATTCAGCGTGAAACCTCCTGCTCTCGACGCGGCTCAACTCTAACATGGATGCGGATCTCTACGGATATAAGTGGGCCCGTGATAACGTAGGCCAATCCGGTGCCACCATCTACCGTCTATATGGCAAGCCCGATGCACCGGAGCTATTCCTAAAACATGGGAAGGGATCGGTCGCTAATGACGTTACAGACGAAATGGTTCGTCTCAACTGGCTGACCGAGTTCATGCCTCTCCCCACCATTAAGCATTTTATCCGGACACCCGATGACGCGTGGCTGCTAACGACTGCCATTCCGGGGAAGACCGCGTTTCAGGTGCTAGAAGAGTATCCGGACTCGGGGGAAAATATTGTTGACGCACTGGCCGTGTTTCTACGTCGCCTACATTCCA…
>KanR_NRY_96
ATGTCGCATATTCAACGGGAAACGTCGTGCTCTCGCCCCCGGCTGAATTCTAACATGGACGCCGACCTTTATGGCTATAAGTGGGCCCGCGACAACGTGGGCCAGTCGGGTGCGACCATCTATCGCCTGTATGGAAAGCCGGACGCCCCCGAGCTGTTCCTAAAGCATGGGAAGGGGTCAGTCGCCAACGATGTGACCGATGAGATGGTCCGACTCAATTGGCTAACGGAATTCATGCCTCTGCCGACGATTAAACACTTCATCCGCACACCGGACGACGCGTGGCTTCTGACCACTGCGATTCCAGGTAAGACAGCATTTCAAGTCCTCGAAGAGTACCCCGATTCCGGTGAAAATATTGTAGACGCTCTCGCTGTATTTCTGCGGCGACTGCATTCG…
>KanR_NRY_42
ATGTCGCATATTCAGCGGGAAACCTCGTGCTCGCGGCCACGACTGAACTCCAACATGGACGCCGATCTGTACGGTTACAAATGGGCGCGAGACAACGTCGGGCAGTCTGGGGCTACGATCTACCGGCTCTATGGGAAACTGACGCGCCGGAGCTCTTTCTGAAACACGGTAAAGGGTCCGTAGCGAATGACGTCACCGACGAGATGGTCCGACTTAACTGGCTCACGGAATTCATGCCTCTGCCCACCATCAAGCATTTTATCCGAACGCCCGATGACGCGTGGCTGCTGACGACGGCGATCCCCGGGAAGACTGCGTTTCAAGTGCTTGAGGAGTATCCTGATTCCGGCGAAAATATCGTAGACGCTCTAGCAGTATTTCTACGGCGACTGCACTCTA…
>KanR_NRY_84
ATGTCGCATATTCAAGCGAAACCTCGTGCTCGCGCCCGCGTCTAAACTCTAACATGGACGCAGACCTATACGGATATAAGTGGGCCCGCGATAATGTAGGGCAGTCGGGCGCTACGATCTACCGCCTTTATGGGAAACCTGATGCACCGGAACTATTTCTAAAACACGGCAAGGGCTCAGTGGCAAATGACGTCACAGACGAGATGGTCCGACTCAACTGGCTAACTGAATTTATGCCCCTTCCAACAATTAAGCATTTCATCCGTACTCCTGATGACGCATGGCTTCTGACTACGGCGATTCCGGGCAAGACTGCGTTCCAGGTGCTCGAGGAATACCCGGACTCAGGTGAAAATATTGTGGATGCCCTCGCGGTTTTTCTTCGACGTCTCCACTCTA…
>KanR_NRY_07
ATGTCTCATATCCAACGAGAGACATCATGCTCGCGACCACGGCTGAATTCGAATATGGACGCGGACCTCTATGGCTATAAGTGGGCCCGCGACAATGTTGGTCAGTCGGGGGCCACCATTTACCGGCTGTATGGAAAGCCCGATGCTCCAGAACTTTTTCTAAAACATGGGAAGGGCTCAGTGGCAAACGATGTGACGGACGAAATGGTGCGGCTTAACTGGCTAACTGAATTCATGCCACTGCCAACTATTAAGCACTTCATTCGCACACCAGACGATGCGTGGCTGCTCACGACGGCAATCCCGGGGAAAACCGCGTTCCAAGTGCTGGAGGAGTACCCCGATTCGGGAGAATATTGTGGATGCACTGGCTGTGTTTCTGCGTCGGCTACATTCGAT…
>KanR_NRY_47
ATGTCGCATATTCAGCGGGAAACATCTTGCTCCCGTCCCCGCCTTAACTCAAACATGGACGCAGACCTGTACGGATATAAATGGGCACGTGATAATGTAGGGCAATCTGGCGCCACCATTTACCGACTCTACGGGAAACCTGACGCTCCGGAACTGTTTCTCAAACACGGAAAAGGGTCGGTGGCGAATGATGTGACAGACGAGATGGTGCGCCTAAACTGGCTCACTGAGTTATGCCGCTGCCTACAATCAAGCATTTCATTCGGACTCCTGATGACGCGTGGCTACTGACCACCGCGATCCCAGGCAAGACGGCGTTCCAGGTACTAGAAGAGTACCCAGACTCAGGTGAAAATATCGTTGACGCGCTCGCTGTGTTTCTTCGGCGCCTTCATTCTA…

## Sheet: tolC
>TolC_56
ATGAAAAAACTACTGCCCATTCTGATCGGACTGTCACTTTCTGGCTTATCCTCCCTGTCGCAGACTGAAAATCTCATGCAGGTCTACCAGCAAGCACGGCTATCCAATCCAGAACTTCGTAAGTCTGCTGCAGATCGTGATGCGGCGTTTGAGAAGATTAACGAGGCGCGGTCCCCGCTTCTGCCTCAGCTGGGTCTCGGGGCTGATTATACTTATTCAAACGGGTTCGGGACGCTAACGGTATTAATTCTAACGCCACATCGGCTTCGCTACAGCTGACGCAATCGATCTTAGATATGTCCAAATGGCGGGCTCTGACTCTGCAAGAAAAAGCGGCGGGTATTCAAGACGTTACATACCAAACAGATCAACAGACGCTGATTCTGAACACGGCCACAG…
>TolC_42
ATGAAAAAACTGCTTCCGATTCTTATCGGGCTGTCGCTCTCCGGGTTTTCTTCGCTGTCGCAGGCGGAAAATCTAATGCAGGTTTACCAGCAAGCCCGCCTATCAAATCCGGAACTTCGTAAGTCTGCGGCTGATCGAGATGCAGCCTTTGAGAAGATTAACGAGGCCCGGTCACCTCTGCTACCTCAGCTGGGGCTCGGCGCTGATTATACTTATTCCAACGGTTATCGTGACGCTAACGGAATTAATTCCAACGCTACTTCAGCCTCCCTCCAGCTGACTTAATCAATCTTTGATATGTCCAAATGGCGCGCGCTAACGCTACAAGAAAAAGCGGCTGGGATTCAAGACGTAACCTACCAAACCGATCAACAGACACTCATTCTGAACACAGCCACC…
>TolC_09
ATGAAAAAACTCCTTCCTATTCTAATCGGTCTATCACTATCTGGATTTTCCTCGCTGTCACAGGCCGAAAATCTAATGCAGGTATACCAGCAAGCCCGACTTTCCAATCCCGAACTGCGAAAGTCCGCGGCAGATCGCGATGCGGCTTTTGAGAAGATTAACGAGGCCCGCTCACCACTGCTCCCCCAGCTCGGGCTGGGCGCAGATTATACCTATTCAAACGGATATCGGGACGCGAACGGGATTAATTCTAACGCTACCTCGGCGTCACTTCAGCTGACCCAATCGATCTTTGATATGTCTAAATGGCGTGTTCTGACTCTTCAAGAAAAAGCGGCGGGGATTCAAGACGTTACGTACCAAACTGATCAACAGACACTGATTCTAAACACAGCTACT…
>TolC_58
ATGAAAAAACTCCTGCCCATTCTGATCGGACTCTCGCTCTCTGGCCTTTCATCACTATCGCAGGCTGAAAATCATATGCAGGTGTACCAGCAAGCACGGCTCTCAAATCCCGAACTCCGTAAGTCTGCCGCCGATCGGGATGCTGCGTTTGAGAAGATTAACGAGGCCCGTTCCCCACTCCTCCCTCAGCTCGGACTAGGGGCCGATTATACCTATTCCAACGGATATCGGGACGCCAACGGTATTAATTCTAACGCCACGTCTGCTTCTCTCCAGCTGACACAATCGATCTTTGATATGTCGAAATGGCGAGCTCTGACCCTTCAAGAAAAAGCGGCGGGTATTCAAGACGTCACCTACCAAACCGATCAACAGACCCTCATTCTGAACACTGCCACC…
>TolC_86
ATGAAAAAACTTCTCCCTATTCTGATCGGGCTATCCCTGTCGGGGTTTTCATCCCTTTCCCAGGCGGAAAATCTGATGCAGGTCTACCAGCAAGCACGTCTGTCGAATCCAGAACTGCGAAAGTCGGCTGCCGATCGGGATGCGGCTTTGAGAAGATTAATGAGGCACGCTCCCCACTCCTTCCTCAGCTCGGTCTGGGTGCAGATTATACATATTCTAACGGCTATCGCGACGCCAACGGTATTAATTCAAACGCGACCTCTGCGTCCCTCCAGCTGACTCAATCTATCTTTGATATGTCTAAATGGCGTGCTCTGACGCTTCAAGAAAAAGCAGCGGGAATTCAAGACGTCACTTACCAAACAGATCAACAGACACTGATTCTTAACACCGCCACGG…
>TolC_74
ATGAAAAAACTCCTGCCGATTCTAATCGGCCTCTCGCTCTCGGGCTTTTCTTATCTGTCGCAGGCGGAAAATCTGATGCAGGTATACCAGCAAGCTCGGCTGTCGAATCCAGAACTGCGCAAGTCCGCAGCTGATCGCGATGCTGCGTTTGAGAAGATTAACGAGGCTCGGTACCTCTGCTGCCGCAGCTGGGTCTGGGGGCAGATTATACTTATTCTAACGGGTATCGCGACGCCAACGGAATTAATTCCAACGCCACCTCGGCTTCACTCCAGCTAACCCAATCTATCTTTGATATGTCCAAATGGCGAGCTTTACGCAGCAAGAAAAAGCGGCTGGAATTCAAGACGTTACATACCAAACTGATCAACAGACACTAATTCTCAACACAGCTACCGC…
>TolC_18
ATGAAAAAACTCCTGCCGATTCTCATCGGCCTATCTCTCTCGGGCTTTTCATCCCTATCCCAGGCGGAAAATCTAATGCAGGTCTACCAGCAAGCCCGGCTGTCAAATCCGGAACTCCGAAAGTCAGCAGCGGATCGAGATGCTGCTTTTGAGAAGATTAACGAGGCACGCTCGCCCCTACTGCCGCAGCTCGGACTGGGAGCTGATTATACGTATTCAAACGGATATCGGGACGCCAACGGGATTAATTCTAACGCTACTTCGGCGTCACTGCAGCTCACCCAATCCATCTTTGATATGTCAAAATGGCGCGCACTGACCCTGCAAGAAAAAGCTGCCGGCATTCAAGACGTCACGTACCAAACTGATCAACAGACCCTGATTCTCAACACGGCCACC…
>TolC_69
ATGAAAAAACTGCTGCCTATTCTCATCGGGCTATCGCTCTCTGGCTTTTCCTCGCTGTCGCAGGCGGAAAATCTGATGCAGGTCTACCAGCAAGCCCGTCTTTCCAATCCAGAACTTCGAAAGTCCGCCGCGGATCGGGATGCGGCGTTTGAGAAGATTAACGAGGCGCGGTCCCCCCTACTGCCCCAGCTCGGCCTTGGAGCGGATTATACTTATTCAAACGGGTATCGGGACGCCAACGGGATTAATTCAAACGCCACCTCAGCATCTCTACAGCTGACTCAATCAATCTTTGATATGTCGAAATGGCGGGCTCTTACCCTGCAAGAAAAAGCCGCAGGCATTCAAGACGTCACTTACCAAACTGATCAACAGACACTCATTCTGAACACCGCCACT…
>TolC_50
ATGAAAAAACTGCTCCCTATACTTATCGGCCTCTCCCTCTCGGGCTTTTCCTCGCTCTCCCAGGCGGAAAATCTAATGCAGGTCTACCAGCAAGCACGCCTCTCAAATCCCGAACTTCGGAAGTCAGCAGCCGATCGGGATGCGGCATTTGAGAAGATTAACGGGGCGCGGTCGCCTCTTCTGCCCCAGCTGGGTCTGGGAGCGGATTATACGTATTCTAACGGTTATCGTGACGCGAACGGGATTAATTCGAACGCTACGTCTGCATCTCTACAGCTGACCCAATCGATCTTTGATATGTCCAAATGGCGCGCGCTGACGCTACAAGAAAAAGCGGCAGGTATTCAAGACGTTACTTACCAAACAGATCAACAGACTCTGATTCTCAACACCGCCACT…
>TolC_63
ATGAAAAAACTGCTGCCCATTCTTATCGGCCTCTCACTCTCAGGGTTTTCATCTCTCTCTCAGGCCGAAAATCTCATGCAGGTGTACCAGCAAGCGCGCCTCTCCATTCCTGAACTCCGGAAGTCTGCAGCTGATCGCGATGCTGCATTTGAGAAGATTAACGAGGCGCGGTCCCCCCTGCTACCCCAGCTCGGCCTCGGCGCCGATTATACGTATTCCAACGGTTATCGTGACGCAAACGGTATTAATTCAAACGCTACTTCTGCCTCCCTTCAGCTTACCCAATCCATCTTTGATATGTCAAAATGGCGGGCGCTCACCCTGCAAGAAAAAGCGGCTGGCATTCAAGACGTCACTTACCAAACCGATCAACAGACCCTTATTCTGAACACGGCAACC…
>TolC_95
ATGAAAAAACTGCTTCCGATTCTGATCGGCCTCTCGCTTTCGGGGTTTTCGTCGCTATCGCAGGCCGAAAATCTTATGCAGGTGTACCAGCAAGCTCGTCTGTCCAATCCAGAACTTCGGAAGTCAGCCGCGGATCGTGATGCAGCATTTGAGAAGATTAACGAGGCCCGATCCCCACTACTGCCACAGCTTGGACTAGGGGCCGATTATACTTATTCTAACGGGTATCGGGACGCTAACGGGATTAATTCGAACGCGACATCCGCTTCACTGCAGCTGACACAATCAATCTTTGATATGTCAAAATGGCGGGCTCTAACGCTTGCAAGAAAAAGCGGCGGGGATTCAAGACGTAACCTACCAAACTGATCAACAGACGCTAATTCTTAACACAGCCAC…
>TolC_13
ATGAAAAAACTGCTACCTATTCTGATCGGGCTCTCCCTTTCCGGGTTTTCTTCACTTTCGCAGGCGGATAATCTCATGCAGGTCTACCAGCAAGCTCGTCTCTCCAATCCCGAACTACGCAAGTCCGCTGCCGATCGCGATGCGGCGTTTGAGAAGATTAACGAGGCCCGTTCCCCGCTTCTCCCCCAGCTCGGCCTGGGGGCCGATTATACCTATTCAAACGGGTATCGTGACGCAAACGGCATTAATTCAAACGCTACGTCCGCTTCACTCCAGCTGACACAATCGATCTTTGATATGTCTAAATGGCGTGCGCTTACTCTACAAGAATAAGCGGCAGGGATTCAAGACGTCACGTACCAAACAGATCAACAGACTCTTATTCTAAACACCGCCACA…
>TolC_75
ATGAAAAAACTACTCCCGATTCTGATCGGACTGTCTCTTTCAGGATTTTCGTCGCTGTCACAGGCCGAAAATCTGATGCAGGTTTACAAGCAAGCTCGACTGTCCAATCCGGAACTCCGCAAGTCCGCTGCGGATCGCGATGCTGCATTTGAGAAGATTAACGAGGCTCGTTCCCCACTGCTGCCGCAGCTTGGGCTGGGGGCGGATTATACATATTCTAACGGCTATCGTGACGCAAACGGTATTAATTCCAACGCAACCTCTGCTTCACTTCAGCTCACTCAATCGATCTTTGATATGTCGAAATGGCGCGCACTGACGCTGCAAGAAAAAGCCGCGGGAATTCAAGACGTCACCTACCAAACAGATCAACAGACGCTCATTCTTAACACTGCTACA…
>TolC_85
ATGAAAAAACTCCTGCCGATTCTCATCGGACTGTCGCTTTCAGGCTTTTCCTCTCTCTCGCAGGCAGAAAATCCATGCAGGTGTACCAGCAAGCCCGGCTCTCAAATCCTGAACTCCGAAAGTCGGCAGCTGATTCGGGATGCTGCTTTTGAGAAGATTAACGAGGCACGCTCACCTCTGCTACCGCAGCTGGAGCTCGGCGCGGATTATACATATTCAAACGGGTATCGTGACGCAAACGGAATTAATTCTAACGCGACGTCGGCCTCCCTTCAGCTGACGCAATCTATCTTTGATATGTCAAAATGGCGGGCGCTAACACTGCTAGAAAAAGCTGCCGGTATTCAAGACGTAACATACCAAACGGATCACAGACCCTTATTCTAACACAGCCACAGC…
>TolC_23
ATGAAAAAACTGCTCCCAATTCTGATCGGTCTGTTGCTATCGGGGTTTTCATCGCTGTCCCAGGCTGAAAATCTTATGCAGGTATACCAGCAAGCCCGACTATCGAATCCTGAACTGCGGAAGTCGGCGGCCGATCGCGATGCCGCCTTTGAGAAGATTAACGAGGCTCGGTCGCCTCTGCTTCCCCAGCTCGGCCTGGGAGCGGATTATACTTATTCGAACGGATATCGGGACGCGAACGGCATTAATTCAAACGCTACGTCTGCATCGCTCCAGCTGACTCAATCGATCTTTGATATGTCCAAATGGCGAGCGCTCACGCTTCAAGAAAAAGCGGCCGGTATTCAAGACGTTACATACCAAACGGATCAACAGACGCTGATTCTGAACACAGCGACT…
>TolC_57
ATGAAAAAACTACTCCACATTCTAATCGGTCTTTCCCTGTCTAGCTTTTCCTCACTGTCACAGGCGGAAAATCTGATGCAGGTCTGCCAGCAAGCGTGCCTATCCAATCCTGAACTGCGTAAGTCGGCTGCTGATTGAGATGCCGCCTTTGAGAAGATTAACGAGGCGTGTTCGCCACTGCTGCCGCAGCTAGGACTCGGAGCAGATTATACTTATTCCAACGGTTATCGAGACGCAAACGGAATTAATTCGAACGCCACATCTGCGTCCCTACAGCTGACGCAATCCATCTTTGATATGTCCAAATGGCGTGCGCTGACACTGCAAGAAAAAGCGGCTGGTATTCAAGACGTAACTTACCAAACCGATCAACAGACACTGATTCTTAACACAGCGACG…
>TolC_83
ATGAAAAAACTACTGCCAATTCTCATCGGGCTGTCGCTCTCGGGGTTTTCGTCTCTGTCGCAGGCCGAAAATCTGATGCAGGTATACCAGCAAGCTCGGCTCTCGAATCCTGAACTTCGAAAGTCCGCCGCCGATCGGGATGCTGCCTTTGAGAAGATTAACGAGGCTCGTTCCCCCCTACTTCCTCAGCTTGGGCTAGGTGCTGATTATACTTATTCCAACGGGTATCGTGACGCGAACGGGATTAATTCTAACGCCACGTCGGCTTCTCTACAGCTGACGCAATCTATCTTTGATATGTCGAAATGGCGGGCACTCACGCTGCAAGAAAAAGCGGCGGGGATTCAAGACGTGACCTACCAAACAGATCAACAGACTCTAATTCTAAACACCGCAACC…
>TolC_76
ATGAAAAAACTTCTCCCTATTCTTATCGGTCTGTCCCTGTCGGGTTTTTCTTCGCTTTCGCAGGCCGAAAATCTCATGCAGGTTTACCAGCAAGCACGACTTTCGAATCCGGAACTGCGCAAGTCTGCCGCCGATCGAGATGCTGCCTTTGAGAAGATTATCGAGGCGCGCTCACCACTTCTGCCACAGCTGGGTCTGGGGGCCGATTATACGTATTCAAACGGCTATCGCGACGCTAACGGGATTAATTCTAACGCTACTTCGGCTTCACTGCAGCTGACCCAATCTATCTTTGATATGTCGAAATGGCATGCGCTAACCCTACAAGAAAAAGCAGCGGGTATTCATGACGTAACCTACCAAACCGATCAACAGACCCTTATTCTTAACACCGCTACG…
>TolC_36
ATGAAAAAACTTCTCCCGATTCTTATCGGGCTTTCCCTGTCAGGTTTTTCGTCACTCTCACAGGCAGAAAATCTGATGCAGGTCTACCAGCAAGCGCGACTGTCAAATCCTGAACTACGCAAGTCTGCGGCGGATCGAGATGCAGCGTTTGAGAAGATTAACGAGGCACGCTCGCCTCTCCTTCCACAGCTGGGGCTGGGGGCAGATTATACGTATTCCAACGGGTATCGCGACGCTAACGGTATTAATTCAAACGCTACGTCCGCGTCACTGCAGCTCACACAATCGATCTTTGATATGTCCAAATGGCGCGCACTCACACTTCAAGAAAAAGCTGCTGGCATTCAAGACGTAACGTACCAAACGGATCAACAGACTCTTATTCTAAACACGGCTACT…
>TolC_37
ATGAAAAAACTCCTGCCCATTCTGATCGGCCTTTCGCTCTCTGGGTTTTCGTCCCTATCCCAGGCGGAAAATCTCATGCAGGTGTACCAGCAAGCGCGACTGTCAAATCCTGAACTTCGTAAGTCCGCAGCGGATCGAGATGCCGCATTTGAGAAGATTAACGAGGCCCGCTCTCCGCTCCTGCCGCAGCTCGGGCTCGGAGCTGATTATACCTATTCCAACGGGTATCGTGGCGCTAACGGCATTAATTCTAACGCCACATCCGCATCCCTTCAGCTCACGCAATCAATCTTTGATATGTCCAAATGGCGCGCCCTCACCCTTCAAGAAAAAGCAGCCGGTATTCAAGACGTTACATACCAAACAGATCAACAGACTCTCATTCTAAACACTGCAACG…
>TolC_43
ATGAAAAAACTGCTACCAATTCTCATCGGGCTCTCCCTGTCGGGTTTTTCGTCGCTCTCGCAGGCAGAAAATCTCATGCAGGTGTACCACAAGCGCGCCTGTCAAATCCCAAACTCCGGAAGTCGGCCGCAGATCGTGATGCGGCGTTTGAGAAGATTAACGAGGCCCGGTCCCCACTCCTACCTCAGCTCGGTCTCGGGGCAGATTATACATATTCAAACGGATATCGGGAGCGAACGGGATTAATTCTAACGCGACCTCTGCGTCCCTACAGCTGACACAATCGATCTTTGATATGTCCAAATGGCGCGCCCTCACCCTCTAAGAAAAAGCCGCAGGCATTCAAGACGTCACCTACCAAACCGATCAACAGACGCTAATTCTCAACACGGCAACTGC…
>TolC_46
ATGAAAAAACTGCTTCCGATTCTTATCGGGCTCTCGCTCTCGGGGTTTTCATCCCTCTCCCATGCGGAAAATCTCATGCAGGTGTACCAGCAAGCGCGGCTCTCGAATCCTGAACTGCGAAAGTCAGCTGCGGATCGGGATGCCGCATTTGAGAAGATTAACGAGGCGCGTTCGCCACTACTCCCTCAGCTCGGTCTTGTGGCAGATTATACATATTCTAACGGGTATCGTGACGCAAACGGAATTAATTCAAACGCAACATCAGCCTCTCTTCAGCTAACGCAATCAATCTTTGATATGTCGAAATGGCGAGCACTGACGCTGCAAGAAAAAGCCGCCGGGATTCAAGACGTAACTTACCAAACTGATCAACAGACCCTCATTCTTAACACGGCGACA…
>TolC_05
ATGAAAAAACTACTCCCCATTCTCATCGGTCTTTCCCTCTCGGGCTTTTCCTCACTTTCGCAGGCGGAAAATCTAATGCAGGTATACCAGCAAGCACGACTTTCTAATCCCGAACTACGAAAGTCGGCGGCTGATCGCGATGCGGCTTTTGAGAAGATTAACGAGGCACGGTCCCCACTGCTTCCGCAGCTCGGCCTGGGGGCCGATTATACCTATTCCAACGGGTATCGGGACGCTAACGGAATTAATTCAAACGCTACATCCGCGTCTCTGCAGCTCACGCAATCCATCTTTGATATGTCTAAATGGCGTGCCCTAACCCTACAAGAAAAAGCCGCGGGCATTCAAGACGTTACTTACCAAACGGATCAACAGACCCTTATTCTTAACACGGCCACG…
>TolC_90
ATGAAAAAACTGCTGCCCATTCTCATCGGACTATCACTTTCGGGGTTTTCGTCTCTGTCCCAGGCAGAAAATCTCATGCAGGTGTACCAGCAAGCCCGCCTGTCTAATCCCGAACTTCGGAAGTCCGCTGCGGATCGAGATGCAGCATTTGAGAAGATTAACGAGGCACGGTCGCCGCTGCTCCCACAGCTGGGGCTTGGTGCTGATTATACGTATTCTATCGGATATCGCGACGCCAACGGCATTAATTCAAACGCTACATCTGCTTCTCTGTAGCTGACGCAATCAATCTTTGATATGTCCAAATGGCGGGCTCTAACGCTCCAAGAAAAAGCAGCAGGCATTCAAGACGTAACCTACCAAACTGATCAACAGACCCTTATTCTTAACACCGCGACA…
>TolC_22
ATGAAAAAACTGCTGCCGATTCTAATCGGGCTCTCCCTATCCGGGTTTTCATCCCTTTCGCAGGCAGAAAATCTTATGCAGGTCTACCAGCAAGCACGACTCTCAAATCCCGAACTCCGAAAGTCTGCCGCGGATCGGGATGCTGCTTTTGAGAAGATTAACGAGGCGCGTTCGCCGCTCCTGCCGCAGCTGGGGCCTGGAGCCGATTATACTTATTCGAACGGATATCGCGACGCTAACGGTATTAATTCGAACGCTACTTCGGCGTCACTACAGCTGACGCAATCCATCTTTGATATGTCAAAATGGCGAGCGCTTACGCTGCAAGAAAAAGCGGCTGGTATTCAAGACGTTACCTACCAAACAGATCAACAGACACTAATTCTAAACACTGCCACC…
>TolC_68
ATGAAAAAACTGCTGCCAATTCTGATCGGGCTTTCTCTTTCCGGGTTTTCTTCGCTGTCTCAGGCGGAAAATCTTATGCAGGTATACCAGCAAGCGCGACTTTCGAATCCTGAACTTCGCAAGTCCGCTGCAGATCGGGATGCGGCATTTGAGAAGATTAACGAGGCGCGGTCCCCCCTCCTGCCTCAGCTCGGGCTGGGGGCTGATTATACGTATTCGAACGGATATCGAGAAGCAAACGGTATTAATTCTAACGCAACCTCGGCGTCGCTGCAGCTGACCCAATCGATCTTTGATATGTCCAAATGGCGCGCGCTCACGCTTCAAGAAAAAGCCGCGGGCATTCAAGACGTAACGTACCATACGGATCAACAGACACTCATTCTGAACACGGCAACA…
>TolC_61
ATGAAAAAACTTCTTCCTATTCTGATCGGGCTGTCGCTTTCGGGGTTTTCGTCCCTGTCGCAGGCGGAAAATCTTATGCAGGTCTACCAGCAAGCCCGGCTGTCAAATCCCGAACTTCGGAAGTCCGCCGCCGATCGCGATGCGGCATTTGAGAAGATTAACGAGGCGCGCTCACCCCTTCTCCCTCAGCTCGGACTTGGCGCGGATTATACATATTCGAACGGTTATCGGGACGCGAACGGGATTAATTCGAACGCAACATCTGCCTCGCTGCAGCTCACTCAATCTATCTTTGATATGTCCAAATGGCGAGCCCTAACCCTTCAAGAAAAAGCGGCGGGTATTCAAGACGTCACTTACCAAACTGATCAACAGACACTAATTCTAAACACCGCTACG…
>TolC_48
ATGAAAAAACTGCTGCCAATTCTGATCGGCCTCTCGCTTTCAGGGTTTTCGTCGCTCTCGCAGGCAGAAAATCTGATGCAGGTATACCAGCAAGCCCGTCTATCGAGTCCTGAACTCCGTAAGTCAGCCGCAGATCGTGATGCAGCGTTTGAGGAGATTAACGAGGCACGGTCACCTCTGCTCCCTCAGCCTAGGCCTCGGAGCCGATTATACGTATTCGAACGGTTATCGGGACGCTAACGGGATTAATTCCAACGCTACCTCTGCTTCACTGCAGCTGACACAATCAATCTTTGATATGTCTAAATGGCGTGCCCTAACACTCCAAGAAAAAGCTGCTGGCATTCAAGACGTAACGTACCAAACAGATCAACAGACGCTTATTCTGAACACAGCAAC…
>TolC_84
ATGAAAAAACTCCTGCCAATTCTGATCGGACTCTCCCTTTCGGGATTTTCTTCCCTATCGCAGGCAGAAAATCTGATGCAGGTGTACCAGCAAGCACGTCTATCAAATCCCGAACTGCGTAAGTCGGCGGCTGATCGCGATGCAGCTTTTGAGAAGATTAACGAGGCCCGATCCCCGCTACTGCCACAGCTAGGGCTTGGCGCAGATTATACCTATTCAAACGGTTATCGGGACACTAACGGGATTAATTCTAACGCGACATCAGCCTCGCTTCAGCTAACCCAATCCATCTTTGATATGTCCAAATGGCGCGCCCTCACGCTCCAAGAAAAAGCCGCCGGCATTCAAGACGTGACTTACCAAACGGATCAACAGACCCTTATTCTGAACACTGCTACC…
>TolC_89
ATGAAAAAACTGCTGCCGATTCTGATCGGACTTTCTCTGTCTGGATTTTCTTCTCTCTCTCAGGCGGAAAATCTCATGCAGGTTTACCAGCAAGCACGCCTGTCTAATCCTGAACTGCGGAAGTCGGCTGCTGATCGAGATGCAGCCTTTGAGAAGATTAACGAGGCCCGTTCCCCTCTACTCCCGCAGCTGGGGCTCGGAGCAGATTATACCTATTCCAACGGTTATCGGGACGCTAACGGTACTAATTCGAACGCCACTTCCGCGTCGCTTCAGCTCACTCAATCTATCTTTGATATGTCGAAATGGCGGGCGCTGACACTCCAAGAAAAAGCCGCAGGTATTCAAGACGTCACCTACCAAACCATCAACAAACGCTTATTCTCAACACTGCAACCG…
>TolC_06
ATGAAAAAACTTATGCCGATTCTTATCGGCCTCTCGCTCTCCGGGTTTTCGTCCCTTTCGCAGGCGGAAAATCTGATGCAGGTCTACCAGCAAGCTCGACTCTCAAATCCTGAACTCCGAAAGTCCGCCGCCGATCGCGATGCGGCATTTGAGAAGATTAACGAGGCGCGTTCGCCGCTGCTACCCCAGCTCGGCCTAGGAGCCGATTATACCTATTCGAACGGGTATCGGGACGCTAACGGGATTAATTCTAACGCGACATCAGCCTCGCTTCAGCTTACTCAATCGGTCTTTGATATGTCCAAATGGCGTGCGCTGACCCTCCAAGAAAAAGCGGCAGGAATTCAAGACGTGACCTACCAAACGGATCAACAGACTCTGATTCTCAACACGGCTACG…
>TolC_33
ATGAAAAAACTGCTGCCGATTCTTATCGGACTATCTCTATCCGGGTTTTCGTCCCTGTCGCAGGCGGAAAATCTCATGCAGGTTTACCAGCAAGCACGTCTATCTAATCCTGAACTACGAAAGTCCGCAGCCGATCGAGATGCCGCGTTTGAGAAGATTAACGAGGCTCGATCACCTCTCCTTCCTCAGCTAGGACTCGGTGCCGATTATACATATTCGAACGGCTATCGCGACGCAAACGGAATTAATTCCAACGCAACCTCTGCTTCCCTGCAGCTGACGCAATCTATCTTTGATATGTCTAAATGGCGGGCTCTAACTCTGCAAGAAAAAGCGGCTGGTATTCAAGACGTGACGTACCAAACTGATCAACAGACACTCATTCTAAACACTGCTACT…
>TolC_41
ATGAAAAAACTGCTCCCAATTCTTATCGGGCTGTCTCTTTCCGGCTTTTCTTCCCTGTCCCAGGCTGAAAATCTGATGCAGGTGTACCAGCAAGCCCGCCTATCGAATCCAGAACTCCGGAAGTCTGCGGCGGATCGAGATGCGGCCTTTGAGAAGATTAACGAGGCTCGCTCCCCGCTACTACCGCAGCTAGGGCTAGGTGCTGATTATACCTATTCAAACGGTTATCGGGACGCTACGGCATTAATTCGAACGCTACCTCTGCCTCTCTCCAGCTCACGCAATCGATCTTTGATATGTCGAAATGGCGTGCACTCACGCTACAAGAAAAAGCGGCCGGCATTCAAGACGTAACTTACCAAACAGACCAACAGACCCTAATTCTCAACACAGCAACGG…
>TolC_79
ATGAAAAAACTTCTGCCTATTCTTATCGGACTTTCTCTATCTGGCTTTTCGTCCCTGTCCCAGGCGGAAAATCTGATGCAGGTGTACCAGCAAGCACGCCTGTCTAATCCGGAACTACGTAAGTCCGCCGCGGATCGGGATGCTGCGTTTGAGAAGATTAACGAGGCACGCTCCCCCCTCCTACCGCAGCTCGGTCTGGGTGCAGATTTTACCTATTCGAACGGGTATCGAGACGCTAACGGCATTAATTCGAACGCGACCTCAGCGTCACTCCAGCTCACACAATCGATCTTTGATATGTCAAAATGGCGAGCGCTTACTCTTCAAGAAAAAGCGGCGGGGATTCAAGACGTTACGTACCAAACAGATCAACAGACCCTTATTCTAAACACAGCGACG…
>TolC_62
ATGAAAAAACTGCTACCGACTCTGATCGGTCTGTCGCTGTCTGGCTTTTCGTCCCTGTCCCAGGCCGAAAATCTTATGCAGGTCTACCAGCAAGCGCGACTGTCTAATCCGGAACTCCGGAAGTCGGCAGCGGATCGCGATGCCGCCTTTGAGAAGATTAACGAGGCCCGCTCACCACTTCTGCCGCAGCTCGGCCTAGGGGCCGATTATACATATTCCAACGGATATCGAGACGCGAACGGTAATAATTCTAACGGGACCTCAGCATCCCTTCAGCTGACGCATTCCATCTTTGATATGTCTAAATGGCGTGCACTAACGCTCCAAGAAAAAGCCGCAGGGATTCAAGACGTTACGTACCAAACCGATCAACAGACCCTCATTCTAAACACGGCCACG…
>TolC_26
ATGAAAAAACTACTCCCAATTCTGATCGGTCTTTCACTCTCAGGTTTTTCGTCTCTTTCGCAGGCAGAAAATCTGATGCAGGTTTACCAGCAAGCGCGTCTGTCGAATCCCGAACTCCGGAAGTCCGCGGCAGATCGGGATGCCGCATTTGAGAAGATTAACGAGGCTCGCTCCCCCCTCCTTCCACAGCTCGGACTCGGTGCCGATTATACATATTCTAACGGCTATCGCGACGCGAACGGAATTAATTCTAACGCTACTTCAGCCTCGCTTCAGCTCACTCAATCCATCTTTGATATGTAGAAATGGCGGGCTCTCACTCTGCAAGAAAAAGCGGCGGGTATTCAAGACGTGACCTACCAAACAGATCAGCAGACTCTCATTCTGAACACTGCGACG…
>TolC_51
ATGAAAAAACTGCTACCCATTCTAATCGGTCTCTCGCTATCGGGATTTTCATCACTGTCCCAGGCCGAAAATCTCATGCAGGTATACCAGCAAGCCCGCCTCTCTAATCCAGAACTCCGGAAGTCAGCCGCGGATCGGGATGCTGCCTTTGAGAAGATTAACGAGGCCCGATCACCTATGCTCCCGCAGCTCGGACTAGGCGCCGATTATACTTATTCTAACGGATATCGCGACGCAAACGGCATTAATTCTAACGCGACTTCAGCATCACTACAGCTCACACAATCGATCTTTGATATGTCTAAATGGCGTGCACTGACTCTGCAAGAAAAAGCGGCGGGGATTCAAGACGTTACGTACCAAACTGATCAACAGACGCTGATTCTTAACACGGCCACC…
>TolC_87
ATGAAAAAACTGCTGCCGATTCTCATCGGCCTCTCACTCTCCGGGTTTTCAACACTATCCCAGGCCGAAAATCTCATGCAGGTGTACCAGCAAGCACGACTATCAAATCCCGAACTACGCAAGTCTGCGGCAGATCGAGATGCCGCGTTTGAGAAGATTAACGAGGCGCGTTCCCCCCTTCTCCCGCAGCTTGGACTCGGCGCTGATTATACATATTCCAACGGGTATCGCGACGCAAACGGTATTAATTCCAACGCGACTTCCGCTTCGCTACAGCTCACTCAATCCATCTTTGATATGTCGAAATGGCGGGCGCTCACACTCCAAGAAAAAGCGGCTGGAATTCAAGACGTAACCTACCAAACCGATCAACAGACACTTATTCTTAACACGGCCACG…
>TolC_71
ATGAAAAAACTCCTCCCCATTCTGATCGGGCTGTCGCTTTCGGGATTTTCTTCGCTGTCCCAGGCCGAAAATCTCATGCAGGTGTACCAGCAAGCGCGCCTCTCTAATCCTGAACTTCGTAAGTCGGCGGCTGATCGAGATGCTGCCTTTGAGAAGATTATCGAGGCTCGATCCCCGCTGCTTCCTCAGCTTGGTCTTGGGGCGGATTATACGTATTCAAACGGTTATCGCGACGCGAACGGTATTAATTCGAACGCGACCTCAGCTCCACTTCAGCTTACTAAATCCATCTCTGATATGTCGAAATGGCGCGCACTCACCCTCCAAGAAAAAGCGGCCGGGATTCAAGACGTAACCTACCAAACCGATCAACAGACACTCATTCTCAACACTGCCACC…
>TolC_81
ATGAAAAAACTCCTCCCAATTCTCATCGGCCTCTCCCTCTCCGGTTTTCATCCCTCTCGCAGGCTGAAAATCTTATGCAGGTATACCAGCAAGCTCGGCTTTCGAATCCCGAACTACGTAAGTCGGCCGCGGATCGTGATGCGGCTTTTGAGAAGATTAACGAGGCACGGTCACCCCTACTGCCTCAGCTCGGTCTGGGGGCAGATTATACGTATTCCAACGGGTATCGAGACGCTAACGGCATTAATTCGAACGCGACATCTGCATCTCTTCAGCTAACTCAATCGATCTTTGATATGTCGAAATGGCGTGCACTGACGCTGCAAGAAAAAGCGGCGGGAATTCAAGACGTGACCTACCAAACTGATCAACAGACTCTTATTCTGAACACAGCGACGG…
>TolC_25
ATGAAAAAACTCCTGCCCATTCTTATCGGCCTGTCGCTGTCTGGATTTTCGTCGCTCTCTCAGGCGGAAAATCTTATGCAGGTCTACCAGCAAGCGCGGCTGTCCAATCCTGAACTTCGAAAGTCTGCAGCGGATCGGGATGCCGTGTTTGAGAAGATTAACGAGGCCCGTTCACCGCTCCTCCCGCAGCTCGGGCTAGGAGCAGATTATACCTATTCAAACGGCTATCGCGACGCCAACGGTATTAATTCGAACGCGACTTCAGCGTCGCTACAGCTTACGCAATCTATCTTTGATATGTCAAAATGGCGCGCTCTGACTCTGCAAGAAAAAGCGGCCGGGATTCAAGACGTGACCTACCAAACCGATCAACAGACCCTGATTCTCAACACAGCGACT…
>TolC_66
ATGAAAAAACTACTGCCAATTCTAATCGGACTTTCCCTTTCGGGGTTTTCATCACTCTCGCAGGCTGAAAATCTGATGCAGGTGTACCAGCAAGCTCGTCTATCTAATCCCGAACTACGGAAGTCTGCAGCAGATCGTGATGCTGCATTTGAGAAGATTAACGAGGCTCGCTCGCCTCTGCTGCCACAGCTGGGTCTGGGGGCGGATTATACCTATTCCAACGGTTATCGTGACGCTAACGTGATTAATTCAAACGCTACTTCCGCTTCACTTCAGCTCACTCAATCGATCTTTGATATGTCGAAATGGCGAGCGCTGACCCTGCAAGAAAAAGCTGCCGGAATTCAAGACGTCACTTACCAAACCGATCAACAGACACTTATTCTAAACACCGCGATC…
>TolC_77
ATGAAAAAACTACTGCCTATTCTTATCGGCCTATCGCTGTCAGGGTTTTCCTCACTCTCTCAGGCTGAAAATCTAATGCAGGTATACCAGCAAGCCCGACTATCAAATCCTGAACTTCGCAAGTCGGCGGCAGATCGGGATGCTGCCTTTGAGAAGATTAACGAGGCCCGTTCACCTCTACTGCCGCAGCTTGGTCTGGGGGCTGATTATACTTATTCGAACGGGTATCGGGACGCAAACGGAATTAATTCTAACGCAACCTCTGCTTCACTGCAGCTGACCCAATCCATCTTTGATATGTCAAAATGGCGCGCCCTCACCCTACAAGAAAAAGCGGCGGGCATTCAAGACGTGACTTACCAAACCGATCAACAGACCCTTATTCTCAACACGGCAACA…
>TolC_19
ATGAAAAAACTGCTCCCAATTCTGTTCGGGCTGTCCCTGTCGGGCTTTTCATCGCTGTCTCAGGCTGAAAATCTTATGCAGGTTTACCAGCAAGCTCGTCTGTCGAATCCAGAACTTCGGAAGTCAGCCGCAGATCGTGATGCTGCTTTTGAGAAGATTAACGAGGTGCGATCACCCCTACTGCCTCAGCTAGGGCTCGGTGCAGATTATACCTATTCCAACGGATATCGAGACGCCAACGGCATTAATTCGAACGCTACCTCGGCGTCACTCCAGCTCACACAATCCATCTTTGATATGTCCAAATGGCGGGCACTTACCCTCCAAGAAAAAGCCGCTGGAATTCAAGACGTAACCTACCAAACAGATCAACAGACCCTAATTCTCAACACTGCCCAG…
>TolC_01
ATGAAAAAACTCCTACCGATTCTAATCGGGCTGTCCCTGTCTGGCTTTTCGTCGCTATCGCAGGCCGAAAATCTAATGCAGGTCTACCAGCAAGCACGGCTGTCGAATCCGGAACTCCGTAAGTCAGCCGCTGATCGTGATGCTGCATTTGAGAAGATTAACTAGGCCCGCTCCCCTCTGCTTCCCCAGCTAGGTCTGGGCGCAGATTATACATATTCGAACGGCTATCGCGACGCTAACGGAATTAATTCGAACGCCACTTCGGCCTCTCTGCAGCTCACTCAATCCATCTTTGATATGTCGAAATGGCGAGCCCTAACTCTCCAAGAAAAAGCCGCGGGTATTCAAGACGTAACTTACCAAACCGATCAACAGACCCTTATTCTGAACACAGCCACC…
>TolC_78
ATGAAAAAACTTCTCCCGATTCTGATCGGACTGTCCCTCTCGGGGTTTTCGTCACTATCGCAGGCGGAAAATCTCATGCAGGTTTACCAGCAAGCACGACTCTCGAATCTGAACTACGCAAGTCTGCCGCTGATCGCGATGCGGCGTTTGAGAAGATTAACGAGGCGCGGTCACCTCTTCTTCCCCAGCTAGGGCTGGGGGCGGATTATACATATTCGAACGGCTATCGAGACGCTAACGGCATTAATTACAACGCCACGTCGGCCTCCCTGCAGCTGACTCAATCCATCTTTGATATGTCGAAATGGCGCGCCCTAACACTACAAGAAAAAGCCGCCGGCATTCAAGACGTCACCTACCAAACCGATCAACAGACACTCATTCTTAACACCGCCACTG…
>TolC_88
ATGAAAAAACTTCTGCCCATTCTGATCGGTCTCTCGCTGTCGGGGTTTTCCTCCCTGTCGCAGGCGGAAAATCTAATGCAGGTCTACCAGCAAGCCCGCCTATCCAATCCTGAACTTCGTAAGTCAGCCGCGGATCGGGATGCGGCGTTTGAGAAGATTAACGAGGCTCGCTCCCCGCTCCTTCCGCAGCTTGGTCTCGGCGCGGATTATACTTATTCCAACGGCTATCGTGACGCAAACGGCATTAATTCGAACGCTACGTCTGCTTCGCTTCAGCTAACCCAATCGATCTTTGATATGTCCAAATGGCGGGCCCTAACCCTCCAAGAAAAAGCGGCAGGTATTCAAGACGTAACCTACCAAACTGATCAACAGACGCTTATTCTAAACACTGCAACT…
>TolC_44
ATGAAAAAACTCCTTCCGATTCTCATCAGCCTCTCCCTGTCAGGGTTTTCGTCGCTGTCCCAGGCAGAAAATCTCATGCAGGTGTACCAGCAAGCTCGCCTCTCGTATCCGGAACTACGTAAGTCTGCGGCCGATCGCGATGCGGCCTTTGAGAAGATTAACGAGGCTCGGTCACCTCTGCTGCCACAGCTTGGACATGGGGCGGATTATACGTATTCTAACGGATATCGCGACGCCAACGGAATTAATTCTAACGCGACTTCGGCATCACTGCAGCTGACTCAATCCATCTTTGATATGTCCAAATGGCGTGCCCTAACACTGCAAGAAAAAGCAGCCGGGATTCAAGACGTGACTTACCAAACTGATCAACAGACACTCATTCTTAACACTGCCACC…
>TolC_38
ATGAAAAAACTGCTACCGATTCTTATCGGACTGTCTCTATCTGGGTTTTCGTCGCTGTCCCAGGCGGAAAATCTCATGCAGGTTTACCAGCAAGCTCGGCTTTCCAATCCCGAACTTCGAAAGTCAGCCGCCGATTGAGATGCTGCTTTTGAGAAGATTAACGAGGCCCGCTCGCCACTACTACCTCAGCTGGGACTTGGAGCTGATTATACGTATTCGAACGGCTATCGAGACGCCAACGGAATTAATTCTAACGCTACCTCCGCCTCACTACAGCTAACCCAATCCATCTTAGATATATCGAAATGGCGGGCTCTTACTCTTCAAGAAAAAGCCGCGGGAATTCAAGACGTAACGTACCAAACAGATCAACAAACCCTCATTCTTAACACTGCGACG…
>TolC_17
ATGAAAAAACTACTCCCCATTCTTATCGGGCTCTCGCTGTCTGGGTTTTCATCGCTATCCCAGGCGGAAAATCTCATGCAGGTATACCAGCAAGCTCGACTTTCGAATCCGGAACTGCGAAAGTCTGCAGCCGATCGCGATGCAGCATTTGAGAAGATTAACGAGGCGCGCTCTCCTCTTCTGCCCCAGCTAGGCCTGGGGGCTGATTATACGTATTCGAACGGCTATCGTGACGCGAACGGTATTAATTCAAACGCAACGTCTGCGTCACTACAGCTGACTCAATCTATCTTTGATATGTCCAAATGGCGGACTCTGACGCTACAAGAAAAAGCGGCGGGTATTCAAGACGTAACATACAAAACGGATCAACAGACTCTCATTCTCAACACAGCTACC…
>TolC_03
ATGAAAAAACTGCTGCCAATTCTCATCGGGCTCTCTCTATCCGGTTTTTCGTCCCTGTCCCAGGCGGAAACTAATGCAGGTATACCAGCAAGCTCGACTGTCAAATCCTGAACTTCACAAGTCCGCTGCCGATCGTGATGTAGCGTTTGAGAAGATTAACGAGGCACGATCCCCACTCCTCCCCCAGCTCGGGCTGGGTGCTGATTATACATATTCAAACGGTTATCGTGACGCCAACGGCATTAATTCAAACGCGACTTCAGCCTCGCTACAGCTCACTCAATCTATCTTTGATATGTCTAAATGGCGAGCGCCGACGCTGCAAGAAAAAGCCGCGGGCATTCAAGACGTCACGTACCAAACCGATCAACAGACCCTCATTCTGAACACGGCCACGGC…
>TolC_04
ATGAAAAAACTGCTGCCGATTCTGATCGGCCTGTCTCTCTCGGGTTTTTCGTCGCTCTCGCGGGCGGAAAATCTTATGCAGGTCTACCAGCAAGCCCGTCTCTCCAATCCCGAACTGCGCAAGTCCGCAGCCGATCGTGATGCTGCCTTTGTGAAGATTAACGAGGCGCGATCGCCGCTGCTGCCGCAGCTGGGCCTCGGCGCAGATTATACTTATTCAAACGGGTATCGGGACGCAAACGGGATTAATTCGAACGCGACGTCGGCATCGCTACAGCTAACACAATCTATCTTTGATATGTCTAAATGGCGGGCCCTTACCCTTCAAGAAAAAGCAGCTGGTATTCAAGACGTGACATACCAAACTGATCAACAGACTCTTATTCTCAACACTGCTACA…
>TolC_92
ATGAAAAAACTTCTGCCTATTCTCATCGGGCTTTCGCTGTCGGGGTTTCAGGCGGAAAATCTTATGCAGGTCTACCAGCAAGCGCGTCTCTCTAATCCAGAACTACGGAAGTCTGCAGCAGATCGCGATGCGGCTTTTGAGAAGATTAACGAGGCTCGCTCGCCACTCCTCCCCCAGCTTGGCCTGGACGCCGATTATACGTATTCGAACGGCTATCGGGACGCGAACGGTATTAATTCGAACGCTACGTCGGCCTCTCTACACCTCACCCAATCAATCTTTGATATGTCTAAATGGCGAGCCCTCACTCTACAAGAAAAAGCCGCGGGCATTCAAGACGTCACATACCAAACAGATCAACAGACGCTTATTCTAAACACCGCTACAGCTTACTTTAAT…
>TolC_27
ATGAAAAAACTGCTCCCGATTCTGATCGGACTCTCTCTGTCGGGGTTTTCGTCACTGTCTCAGGCTGAAAATCTGATGCAGGTATACCAGCAAGCGCGGCTTTCGAATCCTGAACTGCGCAAGTCGGCGGCTGATCGTGATGCGGCGTTTGAGAAGATTAACGAGCCCCGTTCCCCGCTCCTCCCCCAGCTAGGCCTTGGGGCCGATTATACGTATTCGAACGGGTATCGGGACGCCAACGGTATTAATTCCAACGCGACGTCAGCGTCCCTGCAGCTGACACAATCAATCTTTGATTTGTCCAAATGGCGAGCTCTAACTCTTCAAGAAAAAGCGGCTGGCATTCAAGACGTGACATACCAAACGGATCAACAGACACTAATTCTTAACACTGCTACG…
>TolC_67
ATGAAAAAACTTCTACCGATTCTTATCGGTCTATCCCTGTCGGGCTTTTCGTCGCTCTCGCAGGCTGAAAATCTGATGCAGGTCTACCAGCAAGCCCGTCTCTCCAATCCCGAACTTCGGAAGTCTGCCGCTGATCGGGATGCCGCCTTTGAGAAGATTAACGAGGCGCGTTCCCCTCTGCTGCCCCAGCTCGGACTTGGTGCAGATTATACCTATTCAAACGGTTATCGGGACGCAAACGGGATTAATTCAAACGCCACCTCTGCTTCACTCCAGCTGACCCAATCCATCTTTGATATGTCGAAATGGCGCGCCCTCACCCTCCAAGAAAAAGCCGCTGGCATTCAAGACGTTACATACCAAACAGATCTACAGACACTCATTCTAAACACGGCTACG…
>TolC_45
ATGAAAAAACTTCTCCCAATTCTTATCGGACTGTCACTATCGGGGTTTTCGTCGCCATCGCAGGCTGAAAATCTTATGCAGGTCTACCAGCAAGCCCGTCTGTCCAATCCCGAACTACGCAAGTCTGCGGCAGATCGGGATGCCGCTTTTGAGAAGATTAACGAGGCACGGTCTCCACTCCTGCCCCAGCTAGGTCTAGGAGCCGATTATACGTATTCTAACGGTTATCGCGACGCAAACGGGATTAATTCTAACGCGACCTCTGCTTCCCTTCAGCTGACCCAATCAATCTTTGATATGTCCAAATGGCGTGCGCTTACACTCCAAGAAAAAGCAGCCGGAATTCAAGACGTTACGTACCAAACAGATCAACAGACCCTAATTCTGAACACCGACGGC…
>TolC_12
ATGAAAAAACTGCTGCCTATTCTGATCGGACTATCCCTTTCCGGGTTTTCTTCTCTTTCGCAGGCCGAAAATCTCATGCAGGTTTACCACAAGCCGTCTTTCTAATCCAGAACTTCGAAAGTCAGCAGCGGATCGGGATGCGGCGTTTGAGAAGATTAACGAGGCGCGGTCTCCTCTGCTGCCGCAGCTGGGACTGGGGGCAGATTATATCTATTCTAACGGATATCGCGACGCGAACGGTATTAATTCTAACGCAACGTCTGCGTCCCTACAGCTGACGCAATCCATCTTTGATATGTCCAAATGGCGCGCCCTCACGCCAAGAAAAAGCCGCCGGAATTCAAGACGTCACCTACCAAACTGATAACAGACGCTTATTCTAAACACAGCTACTGCATA…
>TolC_28
ATGAAAAAACTTCTGCCCATTCTCATCGGCCTTTCACTGTCGGGATTTTCGTCCCTCTCACAGGCGGAAAATCTGATGCAGGTTTACCAGCAAGCCCGGCTATCGAATCCGGAACTCCGAAAGTCGGCTGCCGATCGAGATGCTGCATTTGAGAAGATTAACGAGGCCCGATCACCCCTGCTGCCTCAGCTTGGGCTCGGCGCGGATTATACATATTCCAACGGATATCGAGACGCCAACGGCTTTATTCCAACGCTACATCAGCATCGCTCCAGCTTACCCAATCGATCTTTGATATGTCTAAATGGCGCGCGCTTACGCTGCAAGAAAAAGTGGCCGGAATTCAAGACGTTACCTACCAAACGGATCAACAGACACTCATCTTAACACTGCCACCGC…
>TolC_54
ATGAAAAGACTGCTTCCAATTCTGATCGGGCTCTCTCTTTCGGGTTTTTCGTCATATCTCAGGCCGAAAATCTGATGCAGGTCTACCAGCAAGCGCGTCTGTCCAATCCCGAACTCCGAAAGTCGGCAGCCGATCGGGATGCGGCATTTGAGAAGATTAACGAGGCGCGCTCACCGCTCCTGCCCCAGCTGGGACTTGGGGCTGATTATACGTATTCCAGCGGATATCTCGACGCCAACGGCATTAATTCAAACGCCACCTCCGCATCGCTTCAGCTCACGCAATCGATCTTTGATATGTCTAAATGGCGGGCTCTCACACTCCAAGAAAAAGCCGCCGGCATTCAAGACGTGACCTACCAAACGGATCAACAGACACTCATTCTTAACACGGCCACGG…
>TolC_20
ATGAAAAAACTTCTGCCAATTCTCATCGGCCTATCGCTTTCCGGTTTTTCTTCTCTCTCCCAGGCGGAAAATCTTATGCAGGTTTACCAGCAAGCCCGCCTATCCAATCCCGAACTGCGCAAGTCTGCTACAGATCGCGATGCCGCCTTTGAGAAGATTAACGAGGCCCGTTCGCCACTGCTCCCGCAGCTCGGCCTGGGTGCAGATTATACTTATTCCAACGGATATCGAGACGCTAACGGCATTAATTCCAACGCTACTTCGGCTTCGCTACAGCTTACTCAATCGATCTTTGATATGTCAAAATGGCGTGCGCTGACTCTGCAAGAAAAAGCGGCCGGCATTCAAGACGTGACGTACCAAACCGATCAACAGACCCTCATTCTGAACACGGCAACG…
>TolC_82
ATGATAAAACTCCTTCCTATTCTTATCGGCCTCTCGCTGTCGGGGTTTTCGTCGCTATCGCAGGCGGAAAATCTAATGCAGGTTTACCAGCAAGCCCGGCTCTCGAATCCCGAACTTCGAAAGTCAGCCGCTGATCGGGATGCTGCGTTTGAGAAGATTAACGAGGCACGGTCTCCCCTCCTCCCGCAGCTGGGACTCGGCGCTGATTATACCTATTCCAACGGTTTTCGCGACGCCAACGGAATTAATTCGAACGCCACCTCTGCCTCGCTTCAGCTAACGCAATCGATCTTTGATATGTCCAAATGGCGCGCCCTCACCCTTCAAGAAAAAGCTGCCGGGATTCAAGACGTCACGTACCAAACTGATCATCAGACACTCATTCTTAACACGGCTACC…
>TolC_39
ATGAAAAAACTGCTACCCATTCTAATCGGCCTGTCGCTTTCAGGCTTTTCGTCCCTTTCCCAGGCAGAAAATCTCATGCAGGTGTACCAGCAAGCCCGTCTATCAAATCCTGAACTCCGAAAGTCGGCAGCTGATCGGGATGCAGCGTTTGAGAAGATTAACGAGGCTCGATCACCTCTACTACCACAGCTAGGGCTAGGTGCCGATTATACTTATTCTAACGGGTATCGAGACGCCAACGGTATTAATTCTAACGCCACATCCGCGTCTCTCCAGCTGACACAATCGATCTTTGATATGTCCAAATGGCGTGCTCTTACGCTTCAAGAAAAAGCGGCGGGTATTCAAGACGTCACTTACCAAACAGATCAACAGACGCTCATTCTTAACACGGCTACT…
>TolC_80
ATGAAAAAACTCCTTCCTATTCTAATCGGCCTATCGCTTTCAGGGTTTTCGTCGCTGTCGCAGGCAGAAAATCTTATGCAGGTCTACCAGCAAGCCCGTCTCTCCAATCCTGAACTCCGGAAGTCTGTAGCCGATCGAGATGCGGCCTTTGAGAAGATTAACGAGGCCCGGTCGCCCCTCATACCCCAGCTGGGCCTGGGCGCTGATTATACTTATTCCAACGGGTATCGGGACGCCAACGGGATTAATTCCAACACCACGTCGGCTTCGCTCCAGCTGACACAATCTATCTTTGATATGTCGAAATGGCGCGCCCTAACCCTCCAAGAAAAAGCCGCCGGCATTCAAGACGTCACGTACCAAACGGATCAACAGACTCTGATTCTTAACACCGCCACT…
>TolC_11
ATGAAAAAACTCCTGCCGATTCTAATCGGTCTGTCGCTTTCAGGGTTTTCATCGCTCTCTCAGGCCGAAAATCTAATGCAGGTATACCAGCAAGCCCGACTGTCCAATCCCGAACTTCGCAAGTCTGCAGCCGATCGCGATGCGGCCTTTGAGAAGATTAACGAGGCGCGCTCCCCGCTCCTCCCCCAGCTGGGGCTAGGAGCTGATTATACGTATTCAAACGGGTATCGGGACGCGAACGGCATTAATTCGAACGCCACTTCTGCTTCGCTTCAGCTAACGCAATCAATCTTTGATATGTCGAAATGGCGGGCTCTGACGCTGCAAGAAAAAGCGGCGGGCATTCAAGACGTCACGTACCAAACCGATCAACAGACACTAATTCTAAACCCAGCTACG…
>TolC_94
ATGAAAAAACTACTTCCGATTCTTATCGGCCTCTCTCTATCGGGTTTTTCATCACTGTCGCAGGCGGAAAATCTCATGCAGGTTTACCAGCAAGCCCGCCTTTCCAATCCCGAACTGCGGAAGTCCGCAGCGGATCGTGATGCGGCGTTTGAGAAGATTAACGAGGCACGATCGCCGCTGCTACCCCAGCTCGGGCTAGGTGCAGATTATACGTATTCGAACGGTTATCGGGACGCGAACGGAATTAATTCGAACGCCACTTCTGCTTCGCTTCAGCTGACCCAATTATCTTTGATATGTCAAAATGGCGAGCACTCACGCTGCAAGAAAAAGTGGCAGGCATTCAAGACGTCACCTACCAAACGGATCAACAGACGCTCATTCTTAACACAGCCACCG…
>TolC_96
ATGAAAAAACTCCTGCCAATTCTTATCGGACTATCGCTGTCCGGGTTTTCGTCACTTTCGCAGGCGGAAAATCTGATGCAGGTCTACCAGCAAGCGCGTCTATCTAATCCTGAACTCCGCAAGTCAGCTGCAGATCGGGATGCCGCTTTTGAGAAGATTAACGTGGCTCGGTCCCCCCTCCTGCCACAGCTTGGCCTCGGCGCTGATTATACCTATTCGAACGGATATCGAGACGCTAACGGGATTAATTCGAACGCGACGTCGGCGTCGCTTCAGCTTACGGAATCGATCTTTGATACGTCGAAATGCGGGCCCTGACGCTACAAGAAAAAGCAGCGGGTATTCAAGACGTTACATACCAAACGGATCAACAGACTCTTATTCTCAACACTGCAACCG…
>TolC_73
ATGAAAAAACAGCTGCCGATTCTTATCGGGCTGTCGCTCTCCGGCTTTTCCTCCCTGTCTCAGGCTGAAAATCTGATGCAGGTGTACCAGCAAGCTCGCCTCTCGAATCCCGAACTCCGAAAGTCCGCAGCGGATCGCGATGCTGCTTTTGAGAAGATTAACGAGGCGCGGTCACCCCTCCTACCACAGCTGGGGCTGGGAGCAGATTATACATATTCAAACGGTTATCGTGACGCGAACGGTATTAATTCGAACGCTACCTCTGCCTCTCTACAGCTTACTCATCGATCTTTGATATGTCCAAATGGCGGGCCCTCACTCTTCAAGAAAAAGCAGCTGGGATTCAAGACGTCACTTACCAAACCGATCAACAGACTCTTATTCTGAACACGGCCACAG…
>TolC_93
ATGAAAAAACTTCTCCCCATTCTCATCGGCCTCTCGCTGTCCGGGTTTTCCTCGCTCTCTCAGGCAGAAAATCTTATGCAGGTACACCAGCAAGCACGACTCTCTAATCCCGAACTGCGCAAGTCAGCCGCCGATCGAGATGCAGCTTTTGAGAAGATTAACGAGGCGCGCTCCCCACTGCTTCCGCAGCTGGGACTAGGAGCGGATTATACGTATTCGAACGGCTATCGTGACGCAAACGGCATTAATTCGAACGCAACATCCGCATCTCTTCAGCTTACGCAATCGATCTTTGATATGTCAAAATGGCGGGCACTCACACTACAAGAAAAACGGCGGGAATTCAAGACGTAACGTACCAAACAGATCAACAGACTCTAATTCTCAACACGGCAACAG…
>TolC_64
ATGAAAAAACTTCTTCCCATTCTCATCGGGACTCTCGCTCTCAGGGTTTTCCTCACTGTCCCAGGCGGAAAATCTGATGCAGGTCTACCAGCAAGCGCGGCTATCCAATCCTGAACTCCGAAAGTCTGCGGCAGATCGCGATGCGGCTTTTGAGAAGATTAACGAGGCGCGATCGCCCCTACTGCCGCAGCTGGGGCTGGGTGCAGATTATACATATTCGAACGGGTATCGGGACGCGAACGGGATTAATTCAAACGCCACGTCCGCTTCGCTTCAGCTAACCCAATCCATCTTTGATATGTCCAAATGGCGCGCCCTCACCCTCCAAGAAAAAGCCGCCGGAATTCAAGACGTGACGTACCAAACCGATCAACAGACTCTTATTCTCAACACAGCAAC…
>TolC_60
ATGAAAAAACTTCTACCGATTCTTATCGGGCTCTCTCTGTCGGGGTTTTCTTCACTCTCGCAGGCCGAAAATCTGATGCAGGTATACCAGCAAGCGCGGCTGTCAAATCCAGAACTTCGAAAGTCGGCAGCTGATCGTGATGCAGCTTTTGAGAAGATTAACGAGGCTCGCTCACCGCTCCTGCCTCAGCTCGGGCTAGGCGCTGATTATACCTATTCCAACGGCTATCGTGACGCCAACGGCATTAATTCTAACGCGACTTCGGCCTCCCTGCAGCTGACACAATCTATCTTTGATATGTCCAAATGGCGCGCCCTCACGCTGCAAGAAAAAGCGGCGGGGATTCAAGACGTTACATACCAAACGGATCAACAGACGCTTATTCTCAACACTGCTACG…
>TolC_16
ATGAAAAAACTGCTGCCAATTCTAATCGGCCTTTCACTGTCTGGATTTTCGTCGCTCTCACAGGCCGAAAATCTCATGCAGGTCTACCAGCAAGCTCGACTATCTAATCCTGAACTGCGGAAGTCGGCCGCTGATCGCGATGCAGCATTTGAGAAGATTAACGAGGCCCGATCCCCCCTCCTTCCTCAGCTTGGCCTCGGCGCAGATTATACGTATTCCAACGGTTATCGGGACGCGAACGGAATTAATTCTAACGCTACGTCAGCATCTCTCCAGCTCACGCAACCCATCTTTGATATGTCCAAATGGCGGGCCCTGACTCTGCAAGAAAAAGCGGCGGGCATTCAAGACGTCACTTACCAAACGGATCAACAGACGCTTATTCTCAACACGGCGACG…
